# Supplementary material for: Dementia risk in Parkinson’s disease is associated with interhemispheric connectivity loss and determined by regional gene expression
Source: Neuroimage Clin. 2020 Oct 15;28:102470. doi: 10.1016/j.nicl.2020.102470 (PMC7581968; doi:10.1016/j.nicl.2020.102470)
Supplement: Supplementary data 2 [file mmc2.xlsx]

## Sheet: Subcortical-Cortical
Gene Names HGNC	PLS2	FDR corrected p value
A1BG	0.00865798	0.244474
A2M	0.00803095	0.196202
SERPINA3	0.00438983	0.0527185
AAMP	0.00791493	0.188707
AANAT	0.0143808	0.137449
AARS	0.00634722	0.107406
ABAT	0.0130098	0.26626
ABCA1	0.0150121	0.0905107
ABCA2	0.00209197	0.0245173
ABCA3	0.0119269	0.390943
ABCB7	0.013179	0.247713
ABCF1	0.00635577	0.107914
ABL1	0.00354276	0.0395071
ABL2	0.00971414	0.344766
ABR	0.0148734	0.0999111
ACAA1	0.0057037	0.0837779
ACACA	0.00501592	0.0656123
ACACB	0.00932235	0.304942
ACADL	0.010837	0.472497
ACADM	0.0135296	0.211763
ACADSB	0.0133938	0.224403
ACADVL	0.010747	0.461319
ACAT1	0.0101101	0.38764
ACAT2	0.0049935	0.0649136
ASIC2	0.0120786	0.37138
ASIC1	0.00739302	0.157774
ACHE	0.00984944	0.360264
ACLY	0.0133919	0.22453
ACO1	0.0140355	0.169144
ACR	0.0109107	0.481326
ACO2	0.0084812	0.229548
ACOX1	0.0108888	0.477769
ACP1	0.0144527	0.132495
ACP2	0.011795	0.409616
ACP5	0.0102603	0.404408
ACPP	0.0127524	0.294842
ACTA1	0.00851818	0.232342
ACTA2	0.0119469	0.388338
ACTB	0.00989015	0.364012
ACTC1	0.0137836	0.190168
ACTG1	0.00702916	0.137386
ACTG2	0.011137	0.492188
ACTN4	0.00580428	0.0868267
ACTL6A	0.00467689	0.0579903
ACTN1	0.0138016	0.188326
ACTN2	0.00334206	0.0370935
ACTN3	0.00770831	0.176004
ACVR1	0.0100197	0.377731
ACVR1B	0.0141121	0.161077
ACVR2A	0.0156623	0.0548145
ACVR2B	0.0100438	0.380335
ACVRL1	0.00587803	0.0903201
ACYP1	0.0137234	0.194995
ACYP2	0.0106385	0.447345
ADA	0.00165755	0.0213415
ADAM8	0.0126731	0.304751
ADAM10	0.00883708	0.261242
ADAR	0.0115221	0.444169
ADARB1	0.00945338	0.316374
ADARB2	0.00324592	0.0361408
ADCY1	0.0134446	0.21983
ADCY2	0.0115417	0.441565
ADCY3	0.0128795	0.280361
ADCY5	0.00638943	0.109248
ADCY6	0.00852563	0.233232
ADCY7	0.0062236	0.102388
ADCY8	0.014531	0.126842
ADCY9	0.0110419	0.496507
ADCYAP1	0.00921773	0.29516
ADCYAP1R1	0.012573	0.315485
ADD1	0.00605081	0.0954014
ADD2	0.0149565	0.0945122
ADD3	0.00704708	0.138084
PLIN2	0.00973279	0.347116
ADH1C	0.0142368	0.150216
ADH5	0.0134238	0.221608
ADK	0.0153705	0.0687246
ADM	0.00896169	0.27204
ADORA1	0.0118688	0.398565
ADORA2B	0.0111347	0.492505
PARP1	0.00565288	0.081936
PARP4	0.00524586	0.070503
ADRA1D	0.0140203	0.170287
ADRA1B	0.00569754	0.0833333
ADRA1A	0.0125396	0.31955
ADRA2A	0.0112109	0.484184
ADRA2C	0.0110427	0.496634
ADRB1	0.0153005	0.072218
ADRB2	0.00725582	0.150152
GRK2	0.0142152	0.151677
GRK3	0.00896789	0.272548
ADSL	0.0150373	0.0887322
ADSS	0.0110319	0.495236
AP2A1	0.00933651	0.306529
AP2A2	0.0146509	0.116489
AP1B1	0.0103702	0.416159
AP2B1	0.0107972	0.467099
AP1G1	0.0118346	0.403519
AEBP1	0.00896698	0.272358
AES	0.0119007	0.394309
AFG3L1P	0.00842434	0.225038
AGA	0.0044872	0.0546875
ACAN	0.00848486	0.229992
AGER	0.01403	0.169779
AGL	0.0159141	0.0423653
JAG1	0.0138761	0.182292
AGT	0.00997023	0.372713
APLNR	0.00644627	0.111408
AGXT	0.016602	0.0201347
NR0B1	0.0106354	0.4469
AHCY	0.0121636	0.362043
AHR	0.00788135	0.186992
AHSG	0.012219	0.354865
AIF1	0.00803075	0.196138
AK1	0.0120366	0.377223
AK2	0.00269193	0.0305513
AK4	0.0114406	0.455348
AKT1	0.0128601	0.28252
AKT2	0.00611948	0.0980691
ALAD	0.00526213	0.0708206
ALAS1	0.00821027	0.208016
ALAS2	0.0149678	0.093623
ALB	0.011268	0.477134
ALCAM	0.0073843	0.157076
ALDH1A1	0.0087832	0.256288
ALDH2	0.0104531	0.425559
ALDH1B1	0.0134538	0.218814
ALDH1A3	0.00879844	0.257622
ALDH3B1	0.0125136	0.322472
ALDH9A1	0.0122943	0.346608
ALDH3A2	0.00660916	0.117759
ABCD2	0.0129272	0.274835
ALDOA	0.0120868	0.370363
ALDOC	0.0104106	0.42124
AKR1B1	0.0101382	0.390689
ALK	0.0118992	0.394563
ALOX5	0.00697905	0.134527
ALOX5AP	0.009031	0.278455
ALOX12B	0.01329	0.23628
ALOX12P2	0.00843948	0.226308
ALOX15B	0.0141248	0.15987
ALPL	0.0107364	0.459921
ALPP	0.0153492	0.0695503
ALPPL2	0.0140124	0.170986
ALX3	0.00865678	0.244284
AMD1	0.0138073	0.187754
AMFR	0.0086297	0.242378
AMH	0.0129912	0.268102
AMPD2	0.0102938	0.408092
AMPD3	-0.000216829	0.00806656
AMPH	0.00921098	0.294588
BIN1	0.00897646	0.273438
AMT	0.0136705	0.199949
AMY2A	0.0119823	0.384464
ANG	0.00890236	0.266641
ANGPT1	0.0105121	0.4328
ANGPT2	0.00893135	0.268991
ANK1	0.00817997	0.205666
ANK2	0.0110335	0.495554
ANK3	0.00842868	0.225483
SLC25A4	0.0117097	0.420986
SLC25A5	0.00826317	0.211573
SLC25A6	0.0125804	0.314469
ANXA1	0.00849906	0.230818
ANXA2	0.0105294	0.434451
ANXA2P1	0.0119605	0.387005
ANXA3	0.00652244	0.114647
ANXA4	0.00114807	0.0170224
ANXA5	0.00443859	0.0538618
ANXA6	0.00689302	0.13078
ANXA7	0.0103833	0.417746
ANXA11	0.0134568	0.218686
AOAH	0.00932664	0.305831
AOC2	0.0131491	0.250635
APAF1	0.0130718	0.259527
NUDT2	0.0109516	0.485899
APBA1	0.0155634	0.0595147
APBA2	0.00745557	0.161712
APBB1	0.00500158	0.0651042
APBB2	0.00245611	0.0282012
APC	0.0119408	0.389101
APCS	0.0148974	0.0981326
AIRE	0.0074403	0.160696
APEH	0.0103703	0.416222
APEX1	0.0108292	0.471672
BIRC2	0.0112932	0.47326
BIRC3	0.0119022	0.394118
XIAP	0.0123858	0.33689
APLP1	0.00738075	0.156885
APLP2	0.0114696	0.45141
APOA1	0.0132055	0.244728
APOC1	0.012767	0.293445
APOD	0.00361946	0.0402693
APOE	0.0112186	0.483232
APP	0.00955503	0.327553
APRT	0.0122315	0.353659
KLK3	0.015275	0.0739964
FAS	0.0159037	0.042937
SHROOM2	0.00930255	0.303354
AQP1	0.00137849	0.0187373
AQP2	0.0146054	0.121316
AQP4	0.0089165	0.267785
AQP5	0.00955161	0.326918
AQP6	0.00200183	0.023501
AQP7	0.0104486	0.425051
AQP9	0.00592692	0.091908
AR	0.00467618	0.0579268
ABCC6	0.0118113	0.406949
ARAF	0.00797633	0.192645
ARCN1	0.0108865	0.477706
TRIM23	0.0117954	0.409553
ARF1	0.0119286	0.390498
ARF3	0.0097963	0.354992
ARF4	0.0123666	0.338859
ARL4D	0.00790846	0.188262
ARF5	0.0127935	0.29046
ARF6	0.009093	0.2836
ARG2	0.0124208	0.332952
RHOA	0.00405994	0.0464939
RHOB	0.00852117	0.23266
RHOC	0.0104571	0.425749
RND3	0.0141881	0.153519
RHOG	0.0107966	0.466908
ARHGAP1	-1.67e-05	0.00933689
ARHGAP4	0.00774344	0.178735
ARHGAP5	0.0104992	0.430894
ARHGAP6	0.0160587	0.0367124
ARHGDIA	0.00834475	0.217607
ARHGDIB	0.00439694	0.0530996
ARHGDIG	0.0087344	0.250953
ARL1	0.0137344	0.193598
PHOX2A	0.0101673	0.393928
ARL2	0.00856901	0.236471
ARL3	0.0112363	0.481263
ARNT	0.0111608	0.489901
ARNTL	0.0145676	0.124047
ARRB1	0.00455648	0.0556402
ARRB2	0.0145866	0.122713
ARSA	0.00990499	0.365346
ARSB	0.00965548	0.338351
STS	0.0120541	0.374936
ARSD	0.0145241	0.127414
ARSE	0.0114323	0.45611
ARSF	0.0122199	0.354548
ART3	0.00864208	0.243204
ARVCF	0.00854923	0.234883
ASAH1	0.00970384	0.343051
ASCL1	0.00824754	0.210302
ASCL2	0.0103432	0.41311
ASGR1	0.00662146	0.118331
ASGR2	0.00490274	0.0630716
ASIP	0.0157272	0.0513211
ASL	0.00875973	0.254192
ASNA1	0.00962876	0.33562
ASPA	-0.00118995	0.00222307
ASPH	0.0108727	0.475927
ASS1	0.0119324	0.389672
ASTN1	0.0128829	0.279726
ZFHX3	0.00512114	0.0681529
ATF1	0.0147271	0.11109
ATF3	0.0014233	0.0192454
ATF4	0.00612181	0.0981326
ATIC	0.0093872	0.310086
ATM	0.00635249	0.107724
RERE	0.0107476	0.461382
ATOX1	0.0102578	0.40409
ATP1A1	0.00674332	0.124619
ATP1A2	0.00956629	0.328887
ATP1A3	0.00850359	0.231263
ATP1A4	0.00718449	0.146278
ATP1B1	0.00891681	0.267848
ATP1B2	0.0122079	0.35658
ATP1B3	0.00978141	0.353214
ATP2A2	0.0116091	0.434007
ATP2B1	0.013346	0.229992
ATP2B2	0.0104938	0.429688
ATP2B3	0.00883901	0.26156
ATP2B4	0.0125521	0.318216
ATP4A	0.0104474	0.42486
ATP5F1A	0.00992808	0.367823
ALDH7A1	0.0105998	0.443343
ATP5F1B	0.0113622	0.464685
ATP5F1C	0.014077	0.164126
ATP5F1D	0.0112686	0.476944
ATP5PB	0.0125231	0.321646
ATP5MC1	0.0125133	0.322599
ATP5MC2	0.0129473	0.272993
ATP5MC3	0.00927466	0.300877
ATP5ME	0.0102453	0.402693
ATP5PF	0.010641	0.447726
ATP6V1A	0.0111779	0.487678
ATP6V1B2	0.00955307	0.327299
ATP6V0C	0.00820868	0.207825
ATP6V1C1	0.0123949	0.33581
ATP6V1E1	0.0126317	0.309007
ATP6V0B	0.0128634	0.282203
ATP6V1G2	0.0094782	0.318725
ATP6V0A1	0.00772584	0.177083
ATP6AP1	0.00807476	0.198552
ATP7A	0.00843711	0.226118
ATP5PO	0.011666	0.42702
ATP7B	0.0137815	0.190422
ATR	0.0144482	0.132749
ATRX	0.0179343	0.00393801
KIF1A	0.00646698	0.112233
AUH	0.0106465	0.448425
AUP1	0.0072993	0.152439
AVP	0.00969826	0.342289
AVPR2	0.0142323	0.150597
AXL	0.0132456	0.240409
AZGP1	0.00267223	0.0302337
B2M	0.00956935	0.329332
BAAT	0.00874694	0.252414
BACH1	0.010278	0.406314
BAD	0.00954588	0.326537
BAG1	0.0113517	0.465257
ADGRB1	0.0141957	0.152884
ADGRB2	0.0129891	0.268356
ADGRB3	0.0154635	0.064469
BAK1	0.00853688	0.234248
BARD1	0.0105319	0.434769
BAX	0.00889031	0.265943
BBS1	0.0107493	0.461636
BBS2	0.0112673	0.477325
BBS4	0.0121856	0.358867
BCAT1	0.00832385	0.216082
BCAT2	0.00844666	0.227071
BCHE	0.00614903	0.0990218
BCKDHA	0.0119008	0.394245
BCKDHB	0.00600827	0.0942581
CCND1	0.00339078	0.0374111
BCL2	0.0159035	0.0430005
BCL2A1	0.0134509	0.219322
BCL2L1	0.00834812	0.217861
BCL2L2	0.00929715	0.303036
BCL3	0.0108216	0.470655
BCL6	0.0103058	0.409489
BCL7A	0.0140574	0.166286
BCL9	0.00865702	0.244347
HCN2	0.0097188	0.345338
BCR	0.0142324	0.150534
BCS1L	0.0121032	0.368712
BDH1	0.0110209	0.493966
BDKRB2	0.0128642	0.282076
BDNF	0.0162168	0.0316946
CFB	0.0114517	0.453633
BFSP1	0.0121644	0.361916
BGN	0.00976934	0.350864
CEACAM1	0.00967531	0.340511
BICD1	0.0110407	0.496253
BID	0.0107159	0.457762
PRDM1	0.00982426	0.358105
BLM	0.0139844	0.173018
BLMH	0.00853657	0.234184
BLVRA	0.0106197	0.445122
BLVRB	0.013424	0.221545
BMP1	0.0137949	0.18877
BMP2	0.0162879	0.0286458
BMP6	0.0125434	0.31936
BMP7	0.00667934	0.121126
BMP8B	0.0117873	0.410887
BMPR1A	0.0119058	0.393674
BMPR1B	0.0136464	0.202426
BMPR2	0.0171404	0.00959095
POLR3D	0.011584	0.436547
BNIP1	0.00884885	0.26264
BNIP2	0.00870285	0.248349
BNIP3	0.00958806	0.330983
BNIP3L	0.00921863	0.295287
BOK	-8.94e-05	0.00882876
DST	0.00385577	0.0436357
FOXL2	0.00630561	0.105564
BPGM	0.0130918	0.256987
BPHL	0.0105868	0.441438
BRCA1	0.00517098	0.0689151
BRAF	0.0133681	0.227198
ZFP36L1	0.00854101	0.234566
ZFP36L2	0.00666854	0.12049
BSG	0.0102097	0.398692
BST2	0.00815881	0.203697
BTC	0.0139568	0.175241
BTD	0.00676739	0.12608
KLF9	0.00999135	0.375064
KLF5	0.0149411	0.0953379
BTF3	0.0141212	0.160124
BTF3P11	0.0114732	0.451092
BTG1	0.0139786	0.17359
BUB1B	0.0174077	0.00711382
BYSL	0.0104432	0.424479
TSPO	0.00685602	0.12951
C1QBP	0.0135245	0.21189
SERPING1	0.0147437	0.109883
ERC2-IT1	0.0138432	0.184832
C1QA	0.00994104	0.369157
C1QB	0.00891166	0.26753
C1QC	0.00939266	0.31034
C1R	0.0117074	0.421367
C1S	0.00563334	0.0811103
C2	0.00978554	0.353849
C3	0.00625317	0.103595
C3AR1	0.0134021	0.223831
C4BPB	0.0142828	0.145071
CAPN5	0.0139655	0.174543
C5	0.010752	0.461827
C7	0.0149329	0.095719
C8G	0.0116127	0.433626
OSGIN2	0.0133126	0.233803
VPS51	0.0128719	0.281186
MRPL49	0.0106913	0.454713
ZNHIT2	0.0149071	0.097561
MPPED2	0.0133087	0.233994
MYRF	0.00321274	0.0354421
TMEM258	0.00829214	0.213351
DAGLA	0.00776859	0.180577
GAS8-AS1	0.0145284	0.12716
FMNL1	0.0117283	0.418318
LDLRAD4	0.006603	0.117569
PTTG1IP	0.00733534	0.154027
C21orf2	0.0139169	0.179116
TMEM50B	0.0121219	0.366933
MPPED1	0.00984795	0.36001
CA2	0.00142058	0.0191819
CA4	0.00846491	0.228595
CA5A	0.0109738	0.488758
CA7	0.012679	0.303671
CA8	0.0119572	0.387576
CA11	0.0123395	0.342226
CA12	0.0144419	0.133321
CACNA1A	0.0157621	0.0498603
CACNA1B	0.014424	0.1344
CACNA1C	0.0183393	0.00241362
CACNA1D	0.0145986	0.121824
CACNA1E	0.0156925	0.0531631
CACNA1F	0.0108528	0.474212
DDR1	0.00313272	0.0348069
CACNA2D1	0.0127962	0.290015
CACNB1	0.0068194	0.128049
CACNB2	0.0130821	0.258511
CACNB3	0.0165175	0.0225483
CACNB4	0.014278	0.145579
CACNG1	0.0149768	0.0931148
SLC25A20	0.0107153	0.457698
CAD	0.00714306	0.143864
CALB1	0.012997	0.26734
CALB2	0.0162426	0.0308689
CALCA	0.0117137	0.420541
CALD1	0.00641782	0.110582
CALM1	0.0103492	0.413935
CALM2	0.0135441	0.210302
CALM3	0.0104212	0.422447
CALML3	0.0127252	0.298272
CALR	0.010483	0.428735
CALU	0.0104858	0.429116
CAMK4	0.0133112	0.233867
CAMK2A	0.0122415	0.351817
CAMK2B	0.0135639	0.208968
CAMK2D	0.0153399	0.070122
CAMK2G	0.00895264	0.27096
CAMLG	0.0146601	0.115854
CANX	0.00839871	0.222688
CAPG	0.0129265	0.274898
CAPN1	0.00794668	0.190422
CAPN2	0.00748998	0.163554
CAPN3	-0.000867392	0.00362043
CAPNS1	0.00728318	0.151613
CAPS	0.00369828	0.0417302
CAPZA1	0.00899359	0.274962
CAPZA2	0.0151746	0.0804116
CAST	0.0046193	0.0568471
CAPZB	0.0135021	0.21405
CARS	0.00870364	0.248539
CASP1	0.0108648	0.475102
CASP2	0.0145595	0.124746
CASP3	0.0114316	0.456174
CASP4	0.0137284	0.194423
CASP5	0.0128896	0.279154
CASP6	0.012322	0.343877
CASP7	0.00925001	0.298272
CASP8	0.0145025	0.129383
CASP9	0.00849013	0.23031
CASP10	0.00583346	0.0882876
CASQ1	0.00508739	0.0673272
CAT	0.00599306	0.0938135
CAV1	0.0121849	0.359057
CAV2	0.015288	0.0731072
RUNX2	0.0112945	0.473006
RUNX1T1	0.0160537	0.03703
CBFA2T3	0.0124732	0.326728
CBFB	0.00710433	0.141387
SERPINA6	0.0151753	0.0802846
CBL	0.00766942	0.17378
CBLB	0.00890039	0.266514
CBLN1	0.0121005	0.369093
SERPINH1	0.0116914	0.423336
CBR1	-0.00016807	0.00844766
CBR3	0.0128924	0.278836
CCIN	0.0160945	0.0355056
KYAT1	0.00655035	0.1156
CCK	0.0105196	0.433562
CCKBR	0.0103723	0.41654
KRIT1	0.00970977	0.343814
CCNB1	0.00972883	0.346418
CCNC	0.0129863	0.268737
CCND2	0.0119949	0.382812
CCND3	0.0153348	0.0703125
CCNE1	0.0115993	0.434896
CCNF	0.0131431	0.251334
CCNG1	0.0099964	0.375191
CCNG2	0.012772	0.293064
CCNH	0.0123634	0.339367
CCNT1	0.0108815	0.477007
CCNT2	0.0134614	0.218178
CCT6A	0.0128966	0.278265
CD2	0.0116909	0.423526
CD3D	0.0136228	0.204078
CD3E	0.0113025	0.472116
CD247	0.0117085	0.421176
CD4	0.0147441	0.10982
CD6	0.0149282	0.0959731
CD7	0.0133864	0.225102
CD8A	0.0115417	0.441502
CD8B	0.00861549	0.240536
CD9	0.00119913	0.017467
CD14	0.0168814	0.0139101
CD19	0.0147963	0.105183
CD22	-0.00133024	0.001969
CD27	0.0137389	0.19328
CD86	0.0131967	0.245681
TNFRSF8	0.0113646	0.464304
CD33	0.00866633	0.245046
SIGLEC6	0.0092668	0.29986
CD34	0.00464854	0.0574822
SCARB1	0.0077158	0.176575
SCARB2	0.00489775	0.0628811
CD37	0.0129466	0.273247
CD38	0.00290336	0.0328379
ENTPD1	0.0110128	0.492759
ENTPD2	0.0103917	0.41889
ENTPD6	0.0133888	0.224784
ENTPD3	0.0140625	0.16565
ENTPD5	0.00884949	0.262894
CD40	0.0132186	0.243585
CD44	0.00451907	0.0550051
CD47	0.00640953	0.110328
CD53	0.00937282	0.309197
CD58	0.00701086	0.136242
CD59	0.0128323	0.285188
CD63	0.00914182	0.286966
CD68	0.00816881	0.204586
CD74	0.00831857	0.21532
CD79A	0.0131422	0.251397
CD81	0.0100707	0.383765
ADGRE5	-0.000892032	0.00342988
CD151	0.0102401	0.402058
CDA	0.0142747	0.14577
CDK11B	0.0104992	0.430831
LRBA	0.0152249	0.0774898
CDC5L	0.0144034	0.135734
SEPT7	0.00955281	0.327172
CDC6	0.014235	0.150407
CDC20	0.0116852	0.424289
CDC25B	0.00560004	0.0797764
CDC27	0.00752652	0.166413
CDC34	0.0116728	0.425813
CDC42	0.00475712	0.0597688
CDH1	0.00197691	0.0233105
CDH2	0.0139271	0.177782
CDH3	0.0144701	0.131479
CDH4	0.0136662	0.200457
CDH6	0.00726989	0.150851
CDH7	0.0111275	0.493331
CDH8	0.0118778	0.397675
CDH9	0.0120024	0.382177
CDH10	0.0120251	0.378366
CDH11	0.00771904	0.176702
CDH12	0.0153287	0.0706936
CDH13	0.00844383	0.226753
CDH16	0.0152059	0.0783791
CDH18	0.0140531	0.167175
CDK4	0.00908686	0.283092
CDK5	0.0141645	0.155551
CDK6	0.0020412	0.0240091
CDK7	0.0168205	0.0151169
CDK8	0.0115411	0.441692
CDK9	0.0144483	0.132685
CDKN1A	0.0160681	0.0363313
CDKN1B	0.00773933	0.178163
CDKN1C	-0.00179004	0.000825711
CDKN2A	0.0142488	0.148819
CDKN2C	0.00787519	0.186611
CDKN2D	0.0125943	0.312754
CDKN3	0.0137859	0.189914
CDO1	0.0130312	0.26391
CDR1	0.0144852	0.130653
CDR2	0.0121173	0.367315
CDS1	0.0108182	0.47002
CDSN	0.0143626	0.138465
CD52	0.00776395	0.180196
CLGN	0.0138593	0.183562
CEBPA	0.0135557	0.20935
CEBPB	0.0127814	0.291857
CEBPD	0.0090658	0.281695
CEBPE	0.0170507	0.0108613
CEBPG	0.013571	0.208397
CENPB	0.0059172	0.091654
CENPC	0.0159306	0.0419207
CENPE	0.0139183	0.179052
CENPF	0.00285662	0.0322663
CES1	0.0145018	0.129446
CETN2	0.0124648	0.327807
CETN3	0.00888339	0.265371
CFL1	0.0123905	0.336382
CFL2	0.000737636	0.0148628
CTSC	0.015709	0.0523374
CHAD	0.0162607	0.0300432
RCBTB2	0.00716346	0.144944
CHAT	0.016612	0.0199441
RCC1	0.0147882	0.106009
CHD1	0.0129214	0.275597
CHD2	0.0101095	0.387576
CHD3	0.0143671	0.138275
CHD4	0.00697227	0.134083
AKR1C4	0.00873696	0.251461
FOXN3	0.0105235	0.433753
CHGA	0.00892037	0.268166
CHGB	0.013354	0.228976
CHI3L1	0.0103953	0.419398
CHKA	0.00438007	0.052655
CHM	0.0148924	0.0986408
CHML	0.013342	0.230691
CHN1	0.0131002	0.256288
CHN2	0.00593131	0.0920351
CHRM1	0.0127078	0.30094
CHRM2	0.0087799	0.255907
LYST	0.01231	0.34502
CHRM3	0.0129114	0.276486
CHRM4	0.00751496	0.165142
CHRM5	0.00672322	0.123158
CHRNA2	0.0142256	0.151042
CHRNA3	0.0158601	0.045033
CHRNA4	0.0059951	0.0939405
CHRNA7	0.0145698	0.123857
CHRNB1	0.0115191	0.444487
CHRNB2	0.0153456	0.0698044
CHUK	0.0111954	0.485963
CIDEA	0.00297756	0.0334096
CKB	0.0107274	0.459032
CIRBP	0.00882471	0.259972
CISH	0.0129867	0.268674
TBCB	0.00721428	0.147675
CKM	0.0144597	0.131987
CKMT1B	0.0104815	0.428544
CKMT2	0.00624889	0.103277
ERCC8	0.0129999	0.266895
CKS1B	0.00565165	0.0818089
CKS2	0.00953856	0.325902
AP2M1	0.0111063	0.496634
AP1S1	0.00700911	0.136115
AP2S1	0.0102794	0.406568
AP3S1	0.0129389	0.274009
CLCN1	0.0138159	0.187119
CLCN2	0.00656717	0.115981
CLCN3	0.00900517	0.276232
CLCN4	0.00985266	0.360582
CLCN5	0.00328746	0.0364583
CLCN6	0.00749025	0.163618
CLCN7	0.011321	0.469449
CLCNKA	0.0149338	0.0956555
CLU	0.00986387	0.362043
CLIC1	0.00971974	0.345465
CLIC2	0.0127197	0.299416
CLK1	0.00666203	0.120236
CLK2	0.00824717	0.210175
CLK2P1	0.011252	0.479167
CLK3	0.00802067	0.195694
TPP1	0.00594836	0.0923526
CLN3	0.00852917	0.233486
CLN5	0.00406633	0.046748
CLNS1A	0.0108613	0.474784
CLPS	0.0133685	0.227071
CLPTM1	0.00636167	0.108168
CLTA	0.00718021	0.145706
CLTB	0.0148678	0.100483
CLTC	0.0121795	0.359883
CCR1	0.00665035	0.119601
CCR3	0.0104342	0.42378
CCR5	0.0134437	0.219957
CCR7	0.0134986	0.214304
ACKR2	0.0134819	0.215892
CMKLR1	0.0134952	0.214685
LTB4R	0.0138951	0.181021
CNGB1	0.0147213	0.111408
PLK3	0.014244	0.149454
CNN1	0.00670319	0.122269
CNN2	0.00322818	0.0356326
CNN3	0.00885502	0.263338
CNP	-0.00104458	0.00260417
CNR1	0.0120471	0.375508
CNR2	0.0149512	0.0948933
CNTFR	0.00751732	0.16546
CNTN1	0.0099808	0.373666
COL1A2	0.00993831	0.368902
COL4A1	0.0150541	0.087716
COL4A2	0.0108979	0.479294
COL4A4	0.00676053	0.125508
COL4A5	-0.000385604	0.00660569
COL5A1	0.0131634	0.248984
COL5A2	0.00259879	0.0296621
COL6A1	0.00794226	0.190041
COL6A2	0.00960259	0.332571
COL6A3	0.0141903	0.153201
COL7A1	0.00928788	0.302147
COL8A1	0.0165761	0.0212779
COL9A1	0.0105505	0.436992
COL9A2	-0.00143264	0.00165142
COL9A3	0.000536545	0.0135925
COL10A1	0.0148256	0.103532
COL11A1	0.00849821	0.230691
COL11A2	0.00621952	0.102198
COL12A1	0.0136443	0.202617
COL13A1	0.0120374	0.377033
COL16A1	-0.00139518	0.00177845
COL19A1	0.00996553	0.372015
COMP	0.00960893	0.333206
COMT	0.0037491	0.0423653
COPA	0.0088426	0.262068
COPB1	0.0122986	0.346164
KLF6	0.0048793	0.0624365
SLC31A1	0.00777108	0.180704
SLC31A2	-0.00152874	0.00127033
CORT	0.0150589	0.0873984
MAP3K8	0.0102887	0.407393
COX4I1	0.010526	0.434197
COX5B	0.0136921	0.198298
COX6A1	0.0114101	0.458714
COX6A2	0.0132138	0.243902
COX6B1	0.0126854	0.302909
COX6C	0.0136561	0.201791
COX7A1	0.0119204	0.392022
COX7A2	0.014048	0.167683
COX7B	0.0123636	0.339304
COX7C	0.0124356	0.331364
COX8A	0.0115273	0.443407
COX10	0.0126743	0.30456
COX11	0.0129946	0.267658
COX15	0.00645929	0.111852
CPD	0.00824356	0.209794
CPE	0.0127715	0.293128
CLDN4	0.0104864	0.429179
CLDN3	0.0134813	0.216082
CPM	-0.0016634	0.00101626
CPN2	0.0103855	0.417873
CPOX	0.0051869	0.0693598
CPT1A	0.00546101	0.0755208
CPT2	0.00601313	0.0943852
CR2	0.0105093	0.432419
CRABP1	0.0143076	0.143928
CRABP2	0.0161042	0.0349975
CRAT	0.0101958	0.397231
CREB1	0.0115796	0.437055
ATF2	0.016215	0.0318852
CREBBP	0.00960056	0.332317
ATF6B	0.0149979	0.0913999
CREBL2	0.0109921	0.491044
CREM	0.0102678	0.405107
CRH	0.0121918	0.358295
CRHBP	0.0092938	0.302782
CRIP1	0.0116522	0.429116
CRIP2	0.00799253	0.194042
CRK	0.0100336	0.379256
CRKL	0.0102153	0.399136
CRMP1	0.0138137	0.187373
HAPLN1	0.0134917	0.214939
CRY1	0.0134074	0.22326
CRY2	0.0127262	0.298145
CRYAB	-0.000750069	0.00412856
CRYBA2	0.0135046	0.213859
CRYBB1	0.00587354	0.0902566
CRYBB2	0.0155807	0.0591336
CRYBB2P1	0.0121915	0.358486
CRYBB3	0.014097	0.162093
CRYGA	0.0162189	0.0315041
CRYGD	0.0160661	0.0364583
CRYGS	0.0116524	0.428989
CRYM	0.0110898	0.498158
CRYZ	0.0114731	0.451156
CS	0.0108233	0.470846
MAPK14	0.010534	0.43515
CSE1L	0.0105175	0.433371
CSF1	0.0139291	0.177464
CSF1R	0.00846753	0.228659
CSF2RA	0.00938281	0.309769
CSF3R	0.0159365	0.0417302
CSH1	0.0130115	0.266006
CSK	0.0123093	0.345147
CSNK1A1	0.00870339	0.248476
CSNK1D	0.00497544	0.0646596
CSNK1G2	0.0109387	0.484756
CSNK1G3	0.0123437	0.341527
CSNK2A1	0.00826194	0.211255
CSNK2A2	0.0127382	0.296621
CSNK2B	0.0119952	0.382749
VCAN	0.00451994	0.0552591
NCAN	0.0110638	0.498857
CSPG4	0.017322	0.00806656
CSRP1	0.00134878	0.0185467
CSRP2	0.00918681	0.29154
SLC25A10	0.00966711	0.339748
CST3	0.00886072	0.263592
CST5	0.0106511	0.449187
CSTB	0.0124143	0.333714
CSTF1	0.0113042	0.471672
CSTF2	0.0147344	0.110455
CSTF3	0.0157777	0.0490981
NKX2-5	0.0128275	0.285696
CTBS	0.00656395	0.115917
CTBP1	0.0127573	0.294271
CTBP2	0.0128053	0.288427
CTF1	0.0161005	0.0351245
CTGF	0.00890654	0.266959
CTH	0.0108188	0.470211
CTNNA1	0.00488006	0.0625
CTNNA2	0.0106262	0.445567
CTNS	0.00111035	0.0168318
CTNNB1	0.0138463	0.184578
CTNND2	0.00903395	0.278836
CTPS1	0.0130435	0.262513
CTRB1	0.0126104	0.311039
CTRL	0.0132304	0.242442
CTSB	0.00921141	0.294652
CTSD	0.00609885	0.0972434
CTSH	0.00648864	0.112741
CTSK	0.01159	0.435785
CTSL	0.00364357	0.0406504
CTSV	-0.000876777	0.00349339
CTSO	0.00899212	0.274835
CTSS	0.0100639	0.382812
CTSZ	0.00828052	0.212716
CUX1	0.0101669	0.393864
CX3CR1	0.00725198	0.149835
CXADR	0.0114288	0.456428
CYB5A	0.00801314	0.195249
CYB561	0.0113509	0.465574
CYBA	0.0128773	0.280551
CYBB	0.00873676	0.251334
CYC1	0.00979977	0.355564
CYLD	0.0130126	0.265816
CYP1A2	0.0098523	0.360518
CYP1B1	0.0134639	0.217861
CYP2A13	0.0157642	0.0496697
CYP2B6	0.0110416	0.496316
CYP2D6	0.0135149	0.212779
CYP2E1	0.008909	0.267149
CYP2J2	0.00216605	0.0251524
CYP3A5	0.014491	0.130462
CYP4A11	0.0156473	0.0557038
CYP4B1	0.0156764	0.0542429
CYP11A1	0.0145882	0.122523
CYP11B1	0.0142459	0.149263
CYP17A1	0.016531	0.0221037
CYP26A1	0.0099174	0.366743
CYP27A1	0.000367424	0.0121316
CYP51A1	0.00608065	0.0966082
DAB1	0.0165286	0.0222942
DAB2	0.0133555	0.228786
DACH1	0.00566177	0.0821265
DAD1	0.00528504	0.0715193
CD55	0.00581258	0.0870808
DAG1	0.00739902	0.158028
DGKA	0.0137629	0.191629
DGKB	0.0125898	0.313326
DGKG	0.00959879	0.332063
DGKQ	0.0166899	0.0175305
DAP	0.0106988	0.455793
DAPK1	0.0130868	0.257685
DAPK3	0.0069876	0.134909
DARS	0.0130836	0.25813
DAXX	0.0138656	0.183054
BRINP1	0.0144835	0.130716
DBI	0.00679786	0.127096
DBN1	0.0108576	0.47453
DBP	0.0142972	0.144499
DBT	0.00688594	0.130589
DCC	0.0134136	0.222624
ECI1	0.0122746	0.348704
DCK	0.0147215	0.111344
DCN	0.0132965	0.235074
DCTD	0.0110192	0.493585
ACE	0.00620307	0.101753
DCT	0.0167312	0.0168953
DCTN1	0.00740652	0.158664
DCX	0.0182209	0.00292175
DDB1	0.00978335	0.353468
DDB2	0.00672511	0.123349
DDC	0.0135433	0.210366
AKR1C1	0.00756116	0.16781
GADD45A	0.0119819	0.384527
DDIT3	0.00830521	0.214113
DDOST	0.0128697	0.281441
DDT	0.0105772	0.440358
DDX1	0.0105088	0.432355
DDX3X	0.0102975	0.4086
DDX5	0.0133804	0.225737
DDX6	0.0136534	0.202172
DMXL1	0.0122675	0.349721
DHX8	0.00991105	0.365981
DHX9	0.0122104	0.356072
DDX10	0.0105692	0.438897
DDX11	0.0116926	0.423018
DHX15	0.0125052	0.323234
DECR1	0.00906642	0.281885
DEFB1	0.0108108	0.469131
CFD	0.0115751	0.437564
DFFA	0.00974533	0.348577
DFFB	0.00969547	0.341972
TIMM8A	0.0143623	0.138529
GSDME	0.00896168	0.271977
COCH	0.0153677	0.0688516
DGUOK	0.0114662	0.451791
DHCR7	0.00270494	0.0306784
DHCR24	3.33e-05	0.00971799
DHFR	0.00460544	0.056593
DHODH	0.0079439	0.190168
DHPS	0.00871999	0.249809
CYB5R3	0.00612741	0.0982597
NQO1	0.00870057	0.248095
DIAPH1	0.0160148	0.0384909
DIAPH2	0.016025	0.0380462
DIO2	0.00991718	0.366679
DIO3	0.0167288	0.0170224
DKC1	0.0146093	0.121062
DLAT	0.0150862	0.0858105
DLD	0.00787554	0.186674
DLG1	0.00770303	0.175686
DLG2	0.00930151	0.30329
DLG3	0.0144221	0.134654
DLG4	0.00997672	0.373222
DLST	0.00648192	0.112678
DLX1	0.0139641	0.17467
DLX2	0.0143839	0.137132
DLX4	0.0137075	0.196646
DMBT1	-0.00277269	6.35e-05
DMD	0.013983	0.173209
SARDH	0.01226	0.350229
DNM1	0.0121838	0.359121
DMPK	0.0084259	0.225229
DMWD	0.0132273	0.242823
DNA2	0.0100766	0.384337
DNAH5	0.0114797	0.450267
DNAH6	0.0111621	0.489774
DNAH9	0.0109026	0.480056
DNASE1	0.0112906	0.473641
DNASE1L1	0.0101638	0.393483
DNASE1L2	0.0110775	0.499809
DNASE2	0.0101208	0.388974
DYNC1H1	0.00706946	0.139355
DYNC1I1	0.00950545	0.322282
DYNC1I2	0.00370289	0.0418572
DYNC1LI2	0.00470974	0.0588161
DNM2	0.000985164	0.0160061
DNMT1	0.0104688	0.42721
TRDMT1	0.0145682	0.123984
DNMT3A	0.00844722	0.227261
DNMT3B	0.00950388	0.321964
DOCK1	0.00445393	0.0541159
DOCK3	0.0102166	0.399263
DOK1	0.00797023	0.192073
DXO	0.0106529	0.449378
DPAGT1	0.00942189	0.313389
DPEP1	0.0131826	0.247269
DPH2	0.00948741	0.31955
DPP6	0.0165431	0.0219131
DPT	0.0137459	0.192962
DPYD	0.011461	0.45249
DPYS	0.00653409	0.114901
DPYSL2	0.0043061	0.05094
DPYSL3	0.0095087	0.322917
DR1	0.0126415	0.30799
DRD1	0.0126716	0.304815
DRD2	0.0165089	0.0228023
DRD3	0.0115859	0.436293
DRD4	0.0093229	0.305005
DRG2	0.0100648	0.383003
ARID3A	0.0147177	0.111598
DRP2	0.0103002	0.408918
ATN1	0.0120174	0.3797
DSCAM	0.0134585	0.218559
RCAN1	0.00749921	0.164062
TSC22D3	0.00922748	0.296113
DSP	0.0139078	0.179815
SLC26A2	0.0108229	0.470783
DTNA	0.00911664	0.285379
DTNB	0.0101836	0.395706
HBEGF	0.00485679	0.0619919
DTX1	0.01307	0.259718
DTYMK	0.00353589	0.0394436
ECM2	0.0115166	0.444804
DUSP1	0.00909686	0.284108
DUSP2	0.0115172	0.444677
DUSP3	0.00886959	0.264164
DUSP4	0.0155417	0.0609121
DUSP5	0.0127319	0.297193
DUSP6	0.0122084	0.356326
DUSP7	0.0136634	0.200775
DUSP8	0.0140572	0.166349
DUSP9	0.0152686	0.074314
DUT	0.0154686	0.0641514
DVL1	0.0111628	0.48952
DVL2	0.00684714	0.128874
DVL3	0.00844857	0.227452
DYRK1A	0.0146243	0.119919
TOR1A	0.0121749	0.360391
E2F1	0.00258855	0.0294715
E2F3	0.00830908	0.214558
E2F4	0.0100567	0.382177
E2F5	0.0145621	0.124492
E2F6	0.00674507	0.124746
E4F1	0.0105745	0.43985
EBF1	0.00667127	0.120681
GPR183	0.0126593	0.305958
ECE1	0.011001	0.491806
TYMP	0.00902295	0.277947
ECH1	0.00843709	0.226054
ECHS1	0.00831697	0.215066
ECM1	0.00881219	0.259083
ECT2	0.0114703	0.451347
EDA	0.0106803	0.453316
S1PR1	0.0102835	0.406695
LPAR1	0.00228016	0.0264228
EDN1	0.011216	0.483613
EDN3	0.00585021	0.0891133
EDNRA	0.0120824	0.371062
EDNRB	0.0086332	0.242505
PHC1	0.0140081	0.17124
PHC2	0.00598049	0.0933054
EEF1A1	0.0118763	0.397802
EEF1A2	0.0121527	0.363186
EEF1B2	0.0121103	0.368077
EEF1D	0.00587905	0.0904472
EEF1G	0.0132424	0.24079
EEF2	0.00790614	0.188199
EIF2D	0.00710086	0.141197
EFNA1	0.00205456	0.0241997
EFNA2	0.0152508	0.0755843
EFNA3	0.0125904	0.313199
EFNA4	0.0158521	0.0454141
EFNA5	0.00951606	0.323552
EFNB1	0.00970494	0.343178
EFNB2	0.0109637	0.48736
EFNB3	0.0134982	0.214367
CELSR3	0.014654	0.116171
CELSR2	0.0077635	0.180132
MEGF6	0.0112748	0.476245
MEGF8	0.00955683	0.327871
MEGF9	0.0051957	0.0694868
EGFR	0.00926171	0.299352
EGR1	0.0132064	0.244601
EGR2	0.0163575	0.0272485
EGR3	0.0142727	0.14596
EGR4	0.0159647	0.0403328
EIF1AX	0.0125241	0.321519
EIF2S1	0.0116368	0.431085
EIF2B1	0.0100778	0.384464
EIF2S3	0.0127559	0.294461
EIF4A2	0.0134633	0.217924
EIF4B	0.00472492	0.0591972
EIF4E	0.0161795	0.0329649
EIF4EBP1	0.013815	0.187246
EIF4EBP2	0.0113934	0.461065
EIF4G1	0.0105977	0.443153
EIF4G2	0.0125741	0.315295
EIF5	0.0144684	0.131606
EIF5A	0.0101553	0.392721
CELA1	0.0107531	0.462017
ELANE	0.0146027	0.121697
SERPINB1	0.00646395	0.112043
ELAVL2	0.00863724	0.242886
ELAVL1	0.0113512	0.465447
ELAVL3	0.00402086	0.0463034
ELAVL4	0.0111457	0.491044
ELF1	0.00540954	0.0745681
ELF2	0.00921741	0.295097
ELF4	0.00348152	0.0386814
ELK1	0.0142059	0.152121
ELK3	0.00938362	0.309832
ELK4	0.0104023	0.420351
ELN	0.0145325	0.126651
EML1	0.00155034	0.0203252
EMD	0.0120183	0.379446
MARK2	0.00930399	0.303481
EMP1	0.00887417	0.264418
EMP2	0.00651941	0.114075
EMP3	0.0111254	0.493775
EMX1	0.0134424	0.220211
CTTN	0.0107223	0.45846
EMX2	0.00812476	0.201728
EN2	0.013638	0.203252
ENDOG	0.01297	0.270706
ENG	0.0110878	0.498412
ENO1	0.0111754	0.488122
ENO2	0.00771984	0.176766
ENO3	0.00446935	0.0544334
ENSA	0.0124369	0.331174
SLC29A1	0.0093642	0.308498
EP300	0.0101428	0.391133
EPAS1	0.00543146	0.0748857
EPB41	0.0106894	0.454522
EPB41L1	0.0119322	0.389736
EPB41L2	0.00585593	0.0894944
DMTN	0.014308	0.143864
STOM	0.01065	0.448996
EPHA1	0.0117282	0.418382
EPHA3	0.0170205	0.0114964
EPHA4	0.0146947	0.112868
EPHA5	0.0161749	0.0331555
EPHA7	0.0137436	0.193026
EPHA8	0.0163755	0.0266133
EPHB1	0.0155194	0.0619284
EPHB2	0.00617782	0.100419
EPHB3	0.011832	0.404027
EPHB4	0.0103762	0.417175
EPHB6	0.00668806	0.121443
EPHX1	0.00674483	0.124682
EPHX2	0.00668986	0.12157
STX2	0.00671993	0.123031
CLN8	0.00149173	0.0199441
EPOR	0.0134436	0.22002
EPRS	0.0083946	0.22237
EPS8	0.00903097	0.278392
EPS15	0.00976098	0.350038
NR2F6	0.010764	0.463351
ERBB2	0.011822	0.405551
ERBB3	0.000311298	0.0119411
ERBB4	0.0098758	0.363122
ERCC1	0.0120435	0.37627
ERCC2	0.0142008	0.152503
EYA4	0.00950006	0.321075
ERCC3	0.00945172	0.316184
ERCC4	0.01015	0.392022
ERCC6	0.00982244	0.357914
ERF	0.00728557	0.151867
ERG	0.0103371	0.412284
ERH	0.0137506	0.192645
ERN1	0.00877433	0.255589
FBL	0.0138549	0.184007
ESD	0.0150812	0.0860645
ESR1	0.0156894	0.0533537
ESRRA	0.00786711	0.185976
ESRRB	0.00936932	0.309007
ESRRG	0.00850764	0.231453
ETF1	0.0133576	0.228595
ETFA	0.0118328	0.4039
ETFB	0.00538513	0.07406
ETFDH	0.00810253	0.200076
ETS1	0.00917758	0.290714
ETS2	0.0113024	0.47218
ETV1	0.0125153	0.322282
ETV3	0.0097003	0.34248
ETV5	0.012809	0.287729
ETV6	0.0122788	0.348323
MECOM	0.00830859	0.214494
EVI2A	0.00130451	0.0182927
EVI2B	0.00503853	0.0660569
EVPL	0.0140276	0.170033
EVX1	0.0146359	0.118458
EWSR1	0.010879	0.476562
EXT1	0.0158779	0.0439533
EXT2	0.0101984	0.397612
EXTL1	0.0122345	0.35315
EXTL2	0.0108142	0.469639
EXTL3	0.0124777	0.326092
EYA1	0.0121236	0.366552
EYA2	0.00830806	0.214367
EYA3	0.00872025	0.249873
EZH1	0.00634404	0.107342
EZH2	0.0123461	0.341082
F2R	0.0140652	0.165206
F2RL1	0.0113766	0.462843
F3	0.0108181	0.469957
F7	0.00972154	0.345783
F8	0.0147608	0.108549
F10	0.0152064	0.078252
F12	0.0120756	0.371951
F13A1	0.0131396	0.251651
FAAH	0.00646398	0.112106
FABP1	0.0120263	0.378239
FABP3	0.0127894	0.290904
FABP5	0.0110013	0.49187
FABP6	0.00801446	0.195312
FABP7	0.0138073	0.187818
FANCA	0.0152142	0.0779345
FANCC	0.0132943	0.235518
FANCD2	0.011564	0.438897
FANCE	0.00421449	0.0495427
ACSL1	0.00367866	0.041095
ACSL3	0.0124855	0.325267
ACSL4	0.0107135	0.457317
FAH	0.0114839	0.449949
PTK2B	0.0104898	0.42937
BPTF	0.00816692	0.204268
FANCB	0.00549737	0.0766641
FANCF	0.0100061	0.37627
FANCG	0.011776	0.412411
FAP	0.0137559	0.192264
FBLN1	0.00964983	0.337652
FARSA	0.00675849	0.125381
FASN	0.00826268	0.211446
FAT1	0.00767413	0.174035
FAU	0.0140784	0.163999
FBLN2	0.0126835	0.303227
FBN1	0.00928333	0.301893
EFEMP1	0.00858762	0.23844
FCER1G	0.0136289	0.203633
FCER2	0.0142462	0.1492
FCGR1B	0.0111501	0.490663
FCGR2A	0.0103143	0.410315
FCGR3A	0.00643707	0.11109
FCGRT	0.0137785	0.190549
FKTN	0.0144541	0.132431
FCN1	0.0128464	0.283537
FDFT1	0.00608788	0.0968623
FDPS	0.00709234	0.140561
FDX1	0.0102362	0.401359
FDXR	0.0113653	0.464177
FECH	0.00398324	0.0456682
FEN1	0.0152626	0.0748222
GPC4	0.0135086	0.213351
FER	0.0125873	0.31377
FES	0.0116035	0.434578
FGD1	0.0126437	0.307546
FGF1	0.00197289	0.023247
FGF2	0.0111627	0.489647
FGF3	0.0139052	0.180005
FGF7	0.0118336	0.403646
FGF8	0.0156194	0.0566565
FGF9	0.00878101	0.256034
FGF12	0.0170006	0.0121316
FGF13	0.0166312	0.0193725
FGF14	0.0162071	0.0322027
FGFR1	0.00915699	0.288745
FGFR3	0.0119643	0.386433
GPC5	0.0126614	0.305704
FGFR2	0.000503988	0.0134019
FGFR4	0.0132119	0.244029
FGL1	0.0073686	0.155996
FGR	0.00590194	0.0910188
FH	0.0120162	0.380018
FHIT	0.0130499	0.261751
FHL1	0.0158024	0.0477007
FHL2	0.00984865	0.360137
FHL3	0.0166675	0.0184832
FKBP1A	0.0121903	0.358613
FKBP1B	0.0088486	0.262513
FKBP2	0.00910809	0.284553
FKBP3	0.00943587	0.314596
FKBP4	0.0146491	0.116743
FKBP5	0.0132517	0.239901
FOXG1	0.0151137	0.084159
FOXF1	0.0132771	0.237932
FOXF2	0.00675124	0.125
FOXC1	0.00706504	0.138974
FOXD1	0.0128077	0.288046
FOXL1	0.0141554	0.156504
FOXE3	0.0137941	0.188897
FOXC2	0.0153625	0.0690422
FOXS1	0.0137189	0.19544
FOXO1	0.00617631	0.100165
FLI1	0.00879153	0.256923
FLII	0.00413778	0.0479548
FLNA	0.0103434	0.413173
FLNB	0.00292084	0.0330285
FLNC	0.00734591	0.154853
FLOT2	0.00995554	0.370935
FLT1	0.00982068	0.357787
FLT3	0.0117059	0.421684
FLT3LG	0.0132184	0.243648
FLT4	0.0148628	0.101054
FMO2	0.00943516	0.314469
FMO5	0.00688902	0.130716
FMOD	0.00947551	0.318407
FMR1	0.00997953	0.373539
AFF2	0.01512	0.083905
FN1	0.0118503	0.401232
FNTA	0.0010298	0.0163872
FOLH1	-0.0010119	0.0027312
FOLR1	0.0154416	0.0652312
FOLR2	0.0141432	0.158092
FOS	0.0106369	0.447091
FOSB	0.0140766	0.16419
FOSL2	0.0139241	0.178608
FPGS	0.00827664	0.212462
FPR1	0.0116016	0.434769
FXN	0.00950022	0.321138
FRK	0.00305308	0.0342353
MTOR	0.0134831	0.215701
FRG1	0.0157714	0.0492886
FRZB	0.0121428	0.364456
FTH1	0.00311746	0.0347434
FTL	0.00875283	0.253239
FUCA1	0.0137238	0.194931
FUCA2	0.00607976	0.0965447
GAST	0.0092183	0.295224
FUS	0.00954208	0.32622
FUT3	0.0129475	0.272929
FUT4	0.00825367	0.210747
FUT5	0.0134819	0.215955
FUT6	0.0110476	0.497015
FUT7	0.0144674	0.131669
FUT8	0.00104671	0.0165142
KDSR	0.00635306	0.107787
ACKR1	0.0119003	0.394372
FYB1	0.0102737	0.405742
FYN	0.0134596	0.218369
FZD2	0.0109051	0.480373
IFI6	0.00566819	0.0825076
G6PC	0.0122588	0.350356
G6PD	0.011826	0.404916
SLC37A4	0.0184884	0.00203252
XRCC6	0.0130491	0.261814
GAA	0.00819657	0.206491
GAB1	0.00203048	0.0239456
GABBR1	0.0103729	0.41673
GABPA	0.00947099	0.318026
GABPB1	0.0151259	0.0835239
GABRA1	0.0143477	0.139736
GABRA2	0.015039	0.0886052
GABRA3	0.0107717	0.464177
GABRA4	0.0104317	0.42359
GABRA5	0.0119726	0.38548
GABRB1	0.01431	0.14361
GABRB2	0.0132029	0.245046
GABRB3	0.0145626	0.124428
GABRD	0.00872835	0.250445
GABRE	0.0126171	0.310467
GABRG1	0.0155881	0.058562
GABRG2	0.0108955	0.478786
GABRG3	0.0127833	0.291667
GAD1	0.0126801	0.303544
GAD2	0.0125562	0.317772
GAK	0.00958085	0.330285
GALC	0.00550653	0.0770452
GALE	0.0131958	0.245744
B4GALNT1	0.0109047	0.48031
GALK1	0.0114386	0.455412
GALK2	0.00955571	0.327744
GALR1	0.011299	0.472497
GALNS	0.0081685	0.204522
GALNT1	0.0108486	0.473704
GALNT2	0.00941723	0.312691
GALNT3	0.00883687	0.261179
GALT	0.00944695	0.315803
GAMT	0.00546405	0.0757749
GANC	0.0057405	0.0849848
GAP43	0.0102064	0.39831
GAPDH	0.0141473	0.15752
LRRC32	0.0118912	0.395643
GARS	0.0141869	0.153773
GART	0.00978106	0.353087
GAS1	0.00914234	0.28703
GAS2	0.0108091	0.468814
GAS6	0.0127291	0.29751
GAS8	0.0089497	0.270452
GATM	0.00500965	0.0653582
GBA	0.00929978	0.3031
GBAP1	0.0107143	0.457508
NIPSNAP2	0.0116369	0.430958
GBE1	0.00523937	0.070376
GBP2	0.0106454	0.448234
GBP3	0.00689544	0.130907
GCDH	0.00527325	0.0712017
GCHFR	0.0102365	0.401423
GCK	0.0112727	0.476435
BLOC1S1	0.0108751	0.476181
KAT2A	0.0104715	0.427782
GCNT1	0.00748943	0.163491
GCSH	0.00655449	0.115663
GDF10	0.00639028	0.109375
GDI1	0.0136705	0.199886
GDI2	0.00999022	0.374936
GDNF	0.0150049	0.0909553
GEM	0.0110944	0.497713
GFAP	0.00501019	0.0654217
GFER	0.0101189	0.388656
GFPT1	0.014661	0.115663
GFRA1	0.0120367	0.37716
GFRA2	0.00706829	0.139164
GFRA3	0.0159144	0.0423018
GGCX	0.0128833	0.279599
GGT1	0.0149281	0.0960366
GGT3P	0.0125631	0.316946
GGTA1P	0.00507783	0.0671367
B4GALT1	0.00750295	0.164507
GGT7	0.00894977	0.270516
GGT5	0.00667184	0.120744
GH1	0.0132259	0.243077
GH2	0.017068	0.0105437
GHR	0.0166147	0.0198806
GHRHR	0.0151832	0.0798399
GHSR	0.0109293	0.483803
GIPR	0.0130896	0.257368
GJA1	0.011328	0.468432
GJA4	0.0131951	0.245808
GJA8	0.0137761	0.190803
GJB1	-0.00197746	0.000571646
GJB3	0.0155848	0.0588161
GK	0.0112619	0.478087
GK3P	0.015945	0.0412856
GLA	0.0117907	0.410442
GLB1	0.0102488	0.403074
GCLC	0.00326797	0.0363313
GCLM	0.00936699	0.30888
GLDC	0.0107734	0.464431
GLE1	0.0101465	0.391641
GLG1	0.00410252	0.0473196
GLI1	0.0134345	0.220846
GLI3	0.0121262	0.366362
GLI4	0.0119302	0.390244
GLO1	0.0134779	0.216336
GLRA2	0.0148088	0.104357
GLRB	0.0153117	0.0714558
GLS	0.0161366	0.0341082
GLRX	0.00899099	0.274644
GLUD1	0.0122891	0.347116
GLUD2	0.0118907	0.39577
GLUL	0.00871423	0.249365
GM2A	0.00490703	0.0631987
GMDS	0.0170827	0.0103532
GMFB	0.0120686	0.373031
GML	0.0149697	0.0934324
GMPR	0.0121046	0.368458
GNA11	0.00952468	0.324441
GNA12	0.00844293	0.226626
GNA15	0.0102421	0.402376
GNAI1	0.00381399	0.0431275
GNAI2	0.00650636	0.11344
GNAI3	0.00736289	0.155615
GNAL	0.0127703	0.293382
GNAO1	0.0131706	0.248476
GNAQ	0.011683	0.424606
GNAS	0.0142722	0.146024
GNAZ	0.0116587	0.428163
GNB1	0.0124567	0.328887
GNB2	0.0125336	0.320821
GNB3	0.0118698	0.398438
GNG3	0.0104486	0.424987
GNG4	0.0123336	0.342861
GNG5	0.012802	0.289062
GNG7	0.00539245	0.0742505
GNG10	0.0130546	0.261052
GNG11	0.00909597	0.283981
GNL1	0.0109081	0.481072
GNRH1	0.0091506	0.288046
GNRH2	0.0144608	0.131923
GNS	0.010251	0.403328
GOLGA1	0.00614653	0.0989583
GOLGA2	0.00817427	0.205094
GOLGA3	0.00961811	0.334286
GOLGA4	0.0102768	0.406059
GOLGB1	0.0035235	0.0393166
GOT1	0.0093278	0.305958
GOT2	0.00763737	0.171748
SFN	0.0148087	0.104421
GP9	0.00591227	0.0913999
GPC1	0.00867222	0.245554
GPD1	0.00789177	0.187436
GPD2	0.0142707	0.146278
GPI	0.0122164	0.355183
GPLD1	0.0130418	0.262767
GPM6A	0.0162158	0.0317581
GPM6B	0.00955022	0.326728
CCR10	0.0122148	0.355373
GPR3	0.0168795	0.0139736
GPR4	0.00836823	0.22002
XCR1	0.0142026	0.152312
GPR6	0.0146257	0.119792
NPBWR1	0.00919843	0.292873
CXCR3	0.0111763	0.487805
PRLHR	0.0156815	0.0539888
GPR12	0.0133714	0.22669
UTS2R	0.0114594	0.452807
GPR17	0.00851058	0.231771
GPR19	0.0146984	0.112741
GPR20	0.00202831	0.0238821
GPR21	0.0133536	0.22904
GPR22	0.0136663	0.200394
MCHR1	0.00559844	0.0796494
GPR25	0.0129773	0.26969
GPR26	0.00338895	0.0373476
GPR27	0.0141706	0.155043
GPER1	0.00684779	0.129002
GPR34	0.0108486	0.473768
GPR37	-0.000284415	0.0074314
MLNR	0.015181	0.079967
GPR39	0.0149157	0.0971799
FFAR1	0.0115538	0.440104
GRK4	0.0102305	0.400724
GRK5	0.0128312	0.285379
GRK6	0.0115976	0.435086
MKNK2	0.0121337	0.365282
GPS1	0.00837708	0.220719
GPS2	0.0114099	0.458778
GPT	0.0113467	0.466273
GPX1	0.0155548	0.0597688
GPX3	0.00106369	0.0167048
GPX4	0.0131633	0.249047
GPX5	0.0138783	0.182101
GPX7	0.012492	0.324632
GRB2	0.0151969	0.0788872
GRB7	0.0166687	0.0184197
GRB10	0.00872159	0.25
GRB14	0.0106533	0.449505
RAPGEF1	0.0101192	0.38872
GRIA1	0.0170189	0.01156
GRIA2	0.017803	0.0047002
GRIA3	0.0118135	0.406568
GRIA4	0.0156887	0.0534807
GRID1	0.00481741	0.0610391
GRID2	0.011032	0.4953
GRN	0.0121251	0.366425
GRIK1	0.0191076	0.00107978
GRIK2	0.0172326	0.00889228
GRIK3	0.0095891	0.331047
GRIK4	0.0028659	0.0324568
GRIK5	0.0140222	0.17016
GRIN1	0.0122191	0.354738
GRIN2A	0.0109783	0.489266
GRIN2B	0.0124174	0.33346
GRIN2C	0.011021	0.494029
GRIN2D	0.011691	0.423463
GRINA	0.0120201	0.379065
NR3C1	0.0124514	0.329459
ARHGAP35	0.0117158	0.420287
GRM1	0.0109589	0.486789
GRM2	0.0127245	0.298653
GRM3	0.00368132	0.0411585
GRM4	0.0127936	0.290396
GRM5	0.0150097	0.0906377
GRM7	0.0179254	0.00412856
GRM8	0.0141733	0.154916
CXCL1	0.0139286	0.177528
CXCL2	0.0119039	0.393928
CXCL3	0.0144936	0.130208
GRP	0.0136972	0.197853
PDIA3	0.0110551	0.498095
GRPR	0.012136	0.365155
GRSF1	0.0103327	0.411966
GSK3A	0.0097713	0.351308
GSK3B	0.0113338	0.467861
GSN	0.00145776	0.01969
GSPT1	0.00925528	0.298844
GSR	0.011398	0.460366
GSS	0.0111699	0.488631
GSTA4	0.013369	0.226944
GSTM1	0.0157233	0.0515752
GSTM2	0.010135	0.39018
GSTM3	0.0144563	0.132177
GSTM4	0.012038	0.376842
GSTM5	0.0106611	0.450648
GSTP1	0.0083585	0.218877
GSTT1	0.00642337	0.110836
GSTZ1	0.00630794	0.105818
MSH6	0.00208911	0.0244538
GTF2A1	0.013706	0.196773
GTF2A2	0.00623075	0.102515
GTF2B	0.0148779	0.0995935
GTF2E1	0.00536469	0.0734248
GTF2E2	0.0144252	0.134337
GTF2F1	0.0115716	0.438072
GTF2F2	0.0106707	0.451855
GTF2H1	0.015685	0.0537348
GTF2H3	0.0133246	0.232406
GTF2H4	0.0103636	0.415714
GTF2I	0.0115239	0.443915
GTF3A	0.0151021	0.0847942
BRF1	0.00755647	0.167429
GTF3C1	0.0131097	0.255145
GTF3C2	0.00988038	0.36344
GUCY1A2	0.0073084	0.152566
GUCA1B	0.0102762	0.405996
GUCA2A	0.0147207	0.111535
GUCA2B	0.0121374	0.365091
GUCY1A1	0.0150423	0.0883511
GUCY1B1	0.011844	0.402312
GUK1	0.0109238	0.482978
GUSB	0.00568881	0.0830158
GYG1	0.0103137	0.410252
GYPC	0.0149618	0.0941946
GYPE	0.0111277	0.493267
GYS1	0.00829049	0.213288
GZMH	0.00767647	0.174162
GZMB	0.0143269	0.141578
GZMM	0.0150611	0.0872078
H1F0	0.0118513	0.401042
HIST1H1C	0.0141118	0.161204
HIST1H1D	0.0146797	0.114075
HIST1H1E	0.0166725	0.0183562
HIST1H2AE	0.0153724	0.0684705
HIST1H2AD	0.00624198	0.103023
H2AFX	0.00605738	0.095592
H2AFZ	0.0134681	0.217543
HIST1H2BD	0.00966316	0.339304
HIST1H2BB	0.0117925	0.410188
H3F3B	0.00872456	0.250191
HIST1H1A	0.0173645	0.00755843
HSD17B10	0.00585619	0.0895579
HAGH	0.0108902	0.478087
HADHA	0.00485115	0.0618013
HADHB	0.00304107	0.0339812
HADH	0.0113143	0.470592
HARS	0.00827443	0.212398
HBA1	0.00566728	0.0823806
HBA2	0.00606898	0.0960366
HBM	0.00966685	0.339685
HBB	0.00761804	0.170732
HBG1	0.0104139	0.421811
HBQ1	0.00950576	0.322409
HBZ	0.0138937	0.181085
HCCS	0.0096229	0.334794
HCFC1	0.0131149	0.254129
HCK	0.0101579	0.392912
HCLS1	0.00699071	0.135226
HCRT	0.0139252	0.17829
HCRTR1	0.0112814	0.475229
HTT	0.0112139	0.483994
HDAC1	0.00520196	0.0695503
HDAC2	0.0140522	0.167238
HDC	0.0125892	0.313453
HDGF	0.011643	0.429878
HDLBP	0.00875381	0.25343
HELLS	0.0140456	0.16781
HEXA	0.00685381	0.129319
HEXB	0.0102696	0.405297
CFH	0.0128544	0.283092
HGD	0.0127568	0.294334
HGF	0.0111212	0.494601
NRG1	0.00700084	0.135798
HHEX	0.0097172	0.345147
HIF1A	0.0119486	0.388275
HIP1	0.00120946	0.017594
UBE2K	0.0102457	0.402757
HINT1	0.0106455	0.448298
HIVEP1	0.0130926	0.256923
HIVEP2	0.0132349	0.24187
HK1	0.00991995	0.366997
HK2	0.00354876	0.0396341
ZBTB48	0.0138156	0.187182
HLA-A	0.011117	0.495554
HLA-B	0.00949852	0.320821
HLA-C	0.0109025	0.479992
HLA-DMA	0.0114013	0.459985
HLA-DMB	0.00883464	0.260734
HLA-DOA	0.0132288	0.242759
HLA-DOB	0.0150758	0.0862551
HLA-DPA1	0.00977157	0.351372
HLA-DPB1	0.0105913	0.442073
HLA-DPB2	0.0164439	0.0245173
HLA-DQB1	0.00964037	0.33689
HLA-DQB2	0.0133321	0.231771
HLA-DRA	0.00932662	0.305767
HLA-DRB1	0.0125646	0.316502
HLA-DRB3	0.0116941	0.42251
HLA-DRB4	0.00918799	0.291667
HLA-DRB5	0.00775155	0.179306
HLF	0.012804	0.288681
HLA-E	0.0107846	0.465574
HLA-F	0.010912	0.481453
HLA-G	0.0104953	0.430132
HLA-H	0.00960801	0.333016
HLA-J	0.00961657	0.333968
HLA-L	0.0144448	0.13313
MR1	0.0106075	0.444042
HLCS	0.00147801	0.0198171
HMBS	0.00773958	0.178227
HMGB1	0.0138894	0.181339
HMGB2	0.0106913	0.454776
HMGB3	0.0122446	0.351499
HMGN1	0.0140729	0.164634
HMGN2	0.010746	0.460938
HMGCL	0.00779629	0.182165
HMGCR	0.0122301	0.353849
HMGCS1	0.0110051	0.49206
HMGCS2	0.012561	0.317327
HMGA1	0.00746809	0.162792
HMOX1	0.0039062	0.0447154
HMOX2	0.00737401	0.156504
NR4A1	0.00984044	0.359502
HMX1	0.0117462	0.415968
HMX2	0.0116473	0.42956
FOXA2	0.0169788	0.0123222
FOXA3	0.0137548	0.192391
ONECUT1	0.00800713	0.194995
HNMT	0.0105884	0.441629
SLC29A2	0.0154973	0.0629446
HNRNPA1	0.012262	0.350038
HNRNPA2B1	0.0094818	0.318915
HNRNPAB	0.0103539	0.414634
HNRNPC	0.0104329	0.423717
HNRNPD	0.0115558	0.439787
HNRNPF	0.00758018	0.168636
HNRNPH1	0.0120861	0.37049
HNRNPH2	0.0119662	0.386242
HNRNPH3	0.00884178	0.261941
HNRNPK	0.0170336	0.0113059
HNRNPL	0.0120884	0.369919
HNRNPU	0.0130845	0.258067
TLX1	0.015973	0.0399517
TLX2	0.0117154	0.420351
HOXA3	0.0128203	0.286331
HOXA5	0.0134063	0.223387
HPCA	0.0145876	0.122586
HOXB7	0.0155466	0.0604675
HOXC12	0.011641	0.430132
HOXD1	0.00841264	0.224022
HOXD8	0.0151759	0.080221
HOXD9	0.0103391	0.412538
HPCAL1	0.0116181	0.432927
HPGD	0.0100562	0.38205
HPN	0.00102551	0.0163237
HPR	0.00862729	0.241997
HPRT1	0.0162131	0.0319487
HPS1	0.00845792	0.228214
HRAS	0.0123486	0.340828
AGFG1	0.00706426	0.13891
AGFG2	0.00561349	0.0805386
HRH1	0.0111456	0.491108
HRC	0.00997597	0.373158
HRH2	0.0116929	0.422891
PRMT2	0.00768493	0.174924
PRMT1	0.0107851	0.465701
HES1	0.0098067	0.356136
HSBP1	0.009269	0.300305
HSD11B1	0.000140323	0.0107342
HSD11B2	0.015432	0.0657393
HSD17B1	0.00872299	0.250127
HSD17B3	0.00401065	0.0461128
HSD17B4	0.00440646	0.0532266
HSF1	0.0105163	0.433308
HSF2	0.012333	0.342924
HSF4	0.0159561	0.0407139
DNAJB2	0.00571961	0.084159
DNAJA1	0.0112663	0.477452
HSPA1A	0.00556358	0.0784426
HSPA1L	0.00804944	0.197154
HSPA2	-0.000955722	0.0031123
HSPA4	0.0109562	0.48628
HSPA5	0.0110996	0.497459
HSPA6	0.00937606	0.309324
HSPA8	0.00741257	0.158981
HSPA9	0.00866353	0.244855
HSPB1	0.00837557	0.220528
HSPB2	0.00620202	0.101626
HSP90AA1	0.013447	0.219639
IGSF3	0.0105383	0.435404
HSP90AB1	0.013214	0.243839
HSPD1	0.01387	0.182609
HSPE1	0.0100394	0.379891
DNAJB1	0.00816087	0.203824
DNAJC4	0.0114918	0.448615
NDST1	0.00973757	0.347688
FOXN2	0.00230604	0.0268674
HTR1A	0.0136599	0.201283
HTR1E	0.00665397	0.119792
HTR1F	0.0124513	0.329522
HTR2A	0.0147153	0.111916
HTR2C	0.0167381	0.0167048
HTR4	0.0138904	0.181275
HTR5A	0.0111936	0.486153
HTR7	0.0107592	0.462652
HUS1	0.0106042	0.443598
TNC	0.00383077	0.0433181
IAPP	0.0151492	0.0823171
IARS	0.010982	0.489901
ICA1	0.0145954	0.121951
ICAM2	0.0100853	0.385036
ICAM3	0.0122414	0.35188
ICAM4	0.0158134	0.047002
MRPL58	0.00848487	0.230056
ID1	0.00897446	0.273056
ID2	0.0150166	0.0901296
ID3	0.0105955	0.442708
ID4	0.0144354	0.133765
IDE	0.00895163	0.270897
IDH1	0.0105844	0.44093
IDH2	0.00879781	0.257495
IDH3A	0.0129607	0.271596
IDH3B	0.00776079	0.179815
IDH3G	0.00920977	0.294334
IDI1	0.00941758	0.312818
IDS	0.0147846	0.106263
IDUA	0.0120339	0.377477
IFI16	0.0075798	0.168572
IFI27	0.00914641	0.287411
IFI35	0.0147602	0.108613
SP110	0.00691521	0.131606
IFIT2	-0.000787974	0.00400152
IFIT1	0.0094402	0.314977
IFIT3	0.0111361	0.492315
IFNAR1	0.0103206	0.411077
IFNAR2	0.011702	0.421939
IFNGR1	0.00672141	0.123095
IFNGR2	0.0132935	0.235582
IFRD1	0.0114507	0.453887
IGBP1	0.010868	0.475546
IGF1	0.0144142	0.135163
IGF1R	0.0128194	0.286395
IGF2R	0.00728476	0.151804
IGFALS	0.0121863	0.358803
IGFBP2	0.00867508	0.245808
IGFBP3	0.0148192	0.103976
IGFBP5	0.00661374	0.118077
IGFBP6	0.00985533	0.36109
IGFBP7	0.00822494	0.209032
CYR61	0.00745367	0.161649
IGHMBP2	0.00956486	0.32876
RBPJ	0.00501947	0.0658028
IGLL1	0.00949302	0.320249
IGSF1	0.00948268	0.319106
IK	0.0115545	0.439914
IKBKB	0.00752046	0.16565
IL1B	0.0135135	0.21297
IL1RAP	0.0114089	0.458968
IL2RB	0.0158688	0.0444614
IL3RA	0.010632	0.446646
IL4R	0.00480139	0.0609121
IL6R	0.0102648	0.404726
IL6ST	0.0118056	0.407965
IL7R	0.0154745	0.0638974
IL9R	0.0146759	0.11452
IL10RA	0.0121958	0.358105
IL10RB	0.0163123	0.0282012
IL11	0.0122951	0.346545
IL11RA	0.00459619	0.0561484
IL12RB2	0.0114513	0.453824
IL13RA1	0.00441111	0.0533537
IL13RA2	0.0157938	0.0481453
IL15	0.0147317	0.110709
IL15RA	0.0129919	0.268039
FOXK2	0.0107941	0.466654
ILF2	0.0112554	0.478722
ILF3	0.00758853	0.168953
ILK	0.00505291	0.0662475
IMPA1	0.011579	0.437182
IMPA2	0.00968413	0.341336
IMPDH1	0.00978359	0.353532
IMPDH2	0.0108943	0.478659
IMPG1	0.00734537	0.154789
INCENP	0.00683804	0.128557
ING1	0.0118278	0.404726
ING2	0.0156832	0.0538618
INHA	0.0112925	0.473323
INHBA	0.00926996	0.300495
INHBB	0.011454	0.453443
INHBC	0.0157441	0.0505589
INPP1	0.00942045	0.313262
INPP4A	0.0120368	0.377096
INPP5A	0.00919939	0.293128
INPP5B	0.00958391	0.330602
INPP5D	0.00831295	0.214939
INPPL1	0.00677894	0.126524
INSIG1	0.00514213	0.0686611
INSL3	0.0121017	0.368902
INSM1	0.0157657	0.0496062
INSR	0.00920328	0.293318
EIF3E	0.0150791	0.0861916
IPP	0.00583124	0.0880971
IPW	0.00998659	0.374428
IRAK1	0.0100543	0.381542
ITGA6	0.00706425	0.138847
IREB2	0.013177	0.247777
IRF2	0.00836572	0.219703
IRF3	0.00845503	0.22796
IRF5	0.0155011	0.0627541
IRF7	0.00474233	0.0595147
IRS1	0.0109699	0.488059
ISG20	0.00131755	0.0184197
ISL1	0.0146476	0.116806
ISLR	0.00739802	0.157965
ITGA1	0.00836785	0.219893
ITGA2	-0.00113435	0.0023501
ITGA2B	0.0098277	0.358549
ITGA3	0.0109836	0.490028
ITGA5	0.0141123	0.161014
ITGA7	0.00671023	0.122586
ITGA9	0.0152718	0.0741235
ITGAE	0.0079915	0.193852
ITGAM	0.00992008	0.36706
ITGAV	0.00714874	0.144245
ITGAX	0.00631363	0.106136
ITGB1	0.00284151	0.0321392
ITGB2	0.0067699	0.126143
ITGB4	0.00615314	0.0992124
EIF6	0.00987935	0.363313
ITGB5	0.00891509	0.267658
ITGB7	0.00875439	0.25362
ITGB8	0.00694946	0.133194
ITIH4	0.0112942	0.473069
STT3A	0.00990495	0.365282
ITPA	0.0117913	0.410315
ITPK1	0.00979188	0.354421
ITPKA	0.013483	0.215765
ITPKB	0.00282954	0.0318852
ITPR1	0.0105195	0.433498
ITPR2	0.0120138	0.380526
ITPR3	0.00587872	0.0903836
IVD	0.00611158	0.097688
IVL	0.0168905	0.0137195
JAG2	0.00911866	0.285506
JAK1	0.0104952	0.430069
JAK2	0.0164387	0.0245808
JAK3	0.0108475	0.473514
JARID2	0.0127975	0.289825
JUN	0.00973247	0.346989
JUNB	0.00970295	0.342988
JUND	0.011319	0.47002
JUP	0.00314621	0.0349339
ANOS1	0.0141423	0.158219
CD82	0.00230567	0.0268039
KARS	0.0135538	0.20954
KCNA1	0.00718994	0.146723
KCNA2	0.00672406	0.123222
KCNA3	0.00872503	0.250318
KCNA4	0.0170209	0.0114329
KCNA5	0.00883578	0.260861
KCNB1	0.0110603	0.498539
KCNC1	0.00903274	0.278646
KCNC2	0.0108013	0.46767
KCNC3	0.00920226	0.293255
KCNC4	0.0115114	0.445567
KCND1	0.0163764	0.0265498
KCND2	0.0120713	0.37265
KCND3	0.012877	0.280615
KCNF1	0.0104776	0.428227
KCNG1	0.014507	0.128874
KCNH1	0.00991497	0.366489
KCNH2	0.00967507	0.340384
KCNJ2	0.00201354	0.0238186
KCNJ3	0.0102943	0.408155
KCNJ4	0.0114776	0.450648
KCNJ5	0.0113144	0.470528
KCNJ6	0.00976981	0.350927
KCNJ8	0.00711307	0.141895
KCNJ9	0.0100025	0.375826
KCNJ10	0.00319821	0.035061
KCNJ11	0.0100297	0.378747
KCNJ12	0.00565632	0.0819995
KCNJ14	0.00512785	0.068407
KCNJ16	0.0121793	0.359947
KCNK1	0.0089709	0.272739
KCNK2	0.0103154	0.410569
KCNK3	0.012806	0.288364
KCNMA1	0.00992091	0.367188
KCNMB1	0.0164943	0.0230564
KCNN1	0.0116045	0.434451
KCNN2	0.0110131	0.492823
KCNN3	0.00988533	0.363694
KCNN4	0.0099379	0.368839
KCNQ1	0.00774266	0.178671
KCNQ2	0.00860505	0.239583
KCNQ3	0.0120711	0.372713
KCNS1	0.00552303	0.0776804
KCNS2	0.00996005	0.371507
KCNS3	0.00619108	0.101118
KDR	0.00674105	0.124365
KHK	0.00575474	0.0856199
KIF2A	0.00841724	0.224339
KIF3C	0.0107467	0.461255
KIF5A	0.0132548	0.239456
KIF5B	0.00771475	0.176512
KIF5C	0.0129719	0.270325
KIFC3	0.0161514	0.0334731
KISS1	0.0173494	0.0078125
KIT	0.012594	0.312818
KLK2	0.0141742	0.154726
KLKB1	0.0138846	0.181657
KLRC1	0.00826282	0.211509
KLRC2	0.00825113	0.21062
KLRC3	0.00667468	0.120871
KNG1	0.00701753	0.136814
KLC1	0.0120901	0.369792
KIF11	0.0136948	0.198044
KIF25	0.00430785	0.0510671
KIF22	0.0109528	0.485963
KPNA1	0.0101035	0.386941
KPNB1	0.00820244	0.206936
KPNA2	0.0128991	0.278011
KPNA3	0.0126153	0.310658
KPNA4	0.0134214	0.221735
KPNA5	0.0133438	0.230373
TNPO1	0.0062627	0.103786
IPO5	0.0131064	0.255399
KRAS	0.0105562	0.437627
KRTAP5-9	0.0143272	0.141514
KRT3	0.0117093	0.421049
KRT8	0.0132798	0.237614
KRT9	0.0152424	0.076156
KRT10	0.00968541	0.341463
KRT14	0.0141616	0.155932
KRT15	0.0142656	0.14685
KRT17	0.0102605	0.404472
[truncated: 13,745 more rows]

## Sheet: Interhemispheric
Gene Names HGNC	PLS2	FDR corrected p-value
A1BG	-0.00339979	0.439278
A2M	0.00490343	0.13999
SERPINA3	-0.002131	0.391387
AAMP	-0.000717007	0.336763
AANAT	0.000776717	0.277503
AARS	-0.00191127	0.383067
ABAT	-0.00071367	0.336509
ABCA1	-0.00456156	0.481517
ABCA2	-0.00214718	0.392022
ABCA3	-0.00272724	0.414253
ABCB7	-0.0186307	0.107851
ABCF1	0.00264295	0.207825
ABL1	-0.00471307	0.486789
ABL2	-0.00815984	0.387132
ABR	-0.00964096	0.338923
ACAA1	0.00673787	0.0936865
ACACA	1.01e-05	0.307419
ACACB	-0.014342	0.20122
ACADL	0.00303539	0.19563
ACADM	-0.0146414	0.192137
ACADSB	-0.0105794	0.310023
ACADVL	-0.00183098	0.3797
ACAT1	-0.000756781	0.338161
ACAT2	0.0130529	0.0167048
ASIC2	0.00610958	0.108676
ASIC1	-0.00448065	0.478595
ACHE	0.0122911	0.0208333
ACLY	-0.0153438	0.176512
ACO1	-0.00462032	0.483359
ACR	-0.00615734	0.459921
ACO2	0.00970077	0.0445249
ACOX1	-0.00820118	0.385671
ACP1	0.00788693	0.0722815
ACP2	0.000476241	0.290015
ACP5	-0.00256123	0.408791
ACPP	0.00642011	0.102071
ACTA1	0.0108802	0.0309959
ACTA2	0.00641939	0.102134
ACTB	-0.00711791	0.426448
ACTC1	0.00551189	0.122777
ACTG1	0.00674146	0.0935595
ACTG2	0.00344373	0.183371
ACTN4	-0.00661121	0.445567
ACTL6A	0.00113654	0.263084
ACTN1	-0.00679159	0.438707
ACTN2	-0.00122198	0.356961
ACTN3	0.00554097	0.122078
ACVR1	-0.0176209	0.126461
ACVR1B	0.00208291	0.227452
ACVR2A	-0.0158532	0.162665
ACVR2B	-0.0158061	0.163872
ACVRL1	-0.00298258	0.424225
ACYP1	-0.0110711	0.295414
ACYP2	-0.00680346	0.438135
ADA	-0.000978527	0.347307
ADAM8	0.00346186	0.1828
ADAM10	-0.00763519	0.406695
ADAR	0.00417631	0.161712
ADARB1	-0.00245312	0.404662
ADARB2	-0.00467145	0.485264
ADCY1	-0.0112221	0.290333
ADCY2	0.0101469	0.0387449
ADCY3	-0.0175072	0.128303
ADCY5	-0.00300753	0.424987
ADCY6	-0.00523775	0.493521
ADCY7	0.0105481	0.0342988
ADCY8	-0.0157586	0.165206
ADCY9	-0.0152637	0.178735
ADCYAP1	-0.00163082	0.372205
ADCYAP1R1	-0.00336788	0.438262
ADD1	0.0012433	0.258892
ADD2	-0.0141664	0.205983
ADD3	0.0106445	0.0332825
PLIN2	-0.00302894	0.425749
ADH1C	0.00145007	0.251334
ADH5	0.00163694	0.243775
ADK	-0.00906124	0.35766
ADM	-0.0132954	0.228722
ADORA1	0.0043162	0.157266
ADORA2B	0.0101935	0.0383638
PARP1	0.00944924	0.0481453
PARP4	-0.000235926	0.316629
ADRA1D	0.00247405	0.213923
ADRA1B	0.0119905	0.0228659
ADRA1A	0.000959992	0.270452
ADRA2A	-0.013008	0.236979
ADRA2C	0.00414898	0.162475
ADRB1	-0.0250769	0.0287093
ADRB2	0.00523595	0.131034
GRK2	-0.00750297	0.411966
GRK3	0.00505852	0.135988
ADSL	-0.00107554	0.351562
ADSS	-0.00823439	0.384591
AP2A1	-0.0100184	0.32749
AP2A2	-0.0154283	0.174035
AP1B1	0.000127836	0.302909
AP2B1	0.00890294	0.0563389
AP1G1	-0.0128987	0.239393
AEBP1	0.00715773	0.0846037
AES	-0.00627845	0.455666
AFG3L1P	-0.016518	0.148882
AGA	0.00791528	0.0719004
ACAN	-0.0119287	0.268293
AGER	0.00425663	0.159743
AGL	-0.0182516	0.115409
JAG1	-0.00581106	0.473323
AGT	0.00352083	0.180259
APLNR	0.00359576	0.178417
AGXT	-0.00463953	0.483994
NR0B1	0.00214935	0.224975
AHCY	-0.00667232	0.44328
AHR	-0.00497222	0.49784
AHSG	-0.00479965	0.490155
AIF1	0.00544109	0.125064
AK1	-0.00487934	0.493585
AK2	-0.00498101	0.498158
AK4	0.0101207	0.039126
AKT1	-0.0132466	0.23031
AKT2	-0.0123398	0.256923
ALAD	-0.00723319	0.421684
ALAS1	0.002203	0.222815
ALAS2	-0.00161376	0.371697
ALB	-0.00788076	0.397421
ALCAM	-0.00188697	0.38186
ALDH1A1	-0.000241666	0.316756
ALDH2	0.0152171	0.00920986
ALDH1B1	-0.00716411	0.424225
ALDH1A3	-0.0148929	0.186738
ALDH3B1	-0.00557903	0.481136
ALDH9A1	0.0143675	0.0122586
ALDH3A2	-0.0106704	0.306974
ABCD2	-0.0173195	0.13205
ALDOA	0.00173363	0.240028
ALDOC	0.00611731	0.108359
AKR1B1	0.00698807	0.0881606
ALK	-0.00239241	0.401931
ALOX5	0.0071704	0.0842226
ALOX5AP	0.00442461	0.153455
ALOX12B	-0.0105007	0.312182
ALOX12P2	-0.010011	0.327807
ALOX15B	-0.00232529	0.3992
ALPL	0.00335826	0.186103
ALPP	-0.00319738	0.431974
ALPPL2	0.00518952	0.132114
ALX3	-0.013942	0.211446
AMD1	-0.0192538	0.097688
AMFR	0.00426171	0.159426
AMH	-0.014128	0.206999
AMPD2	-0.000377445	0.322472
AMPD3	-0.00216862	0.392721
AMPH	-0.00143589	0.365282
BIN1	0.00795805	0.0708841
AMT	-0.0276482	0.0148628
AMY2A	-0.0195519	0.0926702
ANG	0.0037938	0.172891
ANGPT1	-0.00219817	0.394118
ANGPT2	-0.00338252	0.43877
ANK1	-0.0196592	0.0901931
ANK2	-0.00429438	0.471291
ANK3	-0.0144607	0.197853
SLC25A4	-0.00176297	0.376905
SLC25A5	-0.00371934	0.451283
SLC25A6	-0.00553187	0.482787
ANXA1	0.0054452	0.125
ANXA2	0.00701825	0.0872713
ANXA2P1	0.0044201	0.153646
ANXA3	0.00467518	0.146214
ANXA4	0.00659615	0.0983232
ANXA5	0.000255004	0.297637
ANXA6	-0.00341728	0.43985
ANXA7	-0.00909093	0.356961
ANXA11	-0.00738645	0.41565
AOAH	-0.00210577	0.390498
AOC2	-0.0150018	0.184578
APAF1	-0.0199344	0.0853659
NUDT2	-0.0014698	0.367251
APBA1	-0.0103875	0.316311
APBA2	-0.00200814	0.386687
APBB1	0.00470894	0.145516
APBB2	-0.00437938	0.474911
APC	-0.00214106	0.391705
APCS	0.00133608	0.255399
AIRE	0.00991537	0.0414761
APEH	0.00683978	0.0913364
APEX1	0.000514784	0.288618
BIRC2	-0.0110706	0.295478
BIRC3	0.00540953	0.12627
XIAP	-0.00630568	0.454967
APLP1	-0.00473066	0.487424
APLP2	0.00342862	0.183753
APOA1	0.00246552	0.21424
APOC1	-0.00193322	0.383829
APOD	0.00107251	0.265625
APOE	0.00365224	0.176639
APP	-0.00478773	0.489647
APRT	-0.00203994	0.387957
KLK3	0.00198725	0.230564
FAS	0.00284001	0.201664
SHROOM2	-0.015638	0.168763
AQP1	0.00370966	0.174987
AQP2	0.00438532	0.154916
AQP4	0.0121625	0.0219131
AQP5	0.00187458	0.234629
AQP6	0.00378572	0.173209
AQP7	-0.019885	0.0861916
AQP9	0.00698924	0.0880971
AR	-0.0127205	0.244982
ABCC6	0.00536336	0.127795
ARAF	0.00269532	0.206555
ARCN1	-0.0169871	0.139164
TRIM23	-0.00890305	0.363059
ARF1	0.00331451	0.186928
ARF3	-0.00254568	0.408092
ARF4	0.0073511	0.0809832
ARL4D	0.000363894	0.293255
ARF5	-0.00758243	0.408854
ARF6	-0.00921858	0.352769
ARG2	-0.00909384	0.356834
RHOA	0.00622647	0.105501
RHOB	0.00998332	0.0405234
RHOC	0.00990787	0.0415396
RND3	0.00132403	0.256288
RHOG	-0.00802824	0.391768
ARHGAP1	0.00572841	0.117188
ARHGAP4	0.00935102	0.0494157
ARHGAP5	0.000157414	0.301385
ARHGAP6	-0.00584824	0.472116
ARHGDIA	0.0138986	0.0139736
ARHGDIB	0.0103093	0.037284
ARHGDIG	0.0135279	0.0153074
ARL1	0.00106963	0.265752
PHOX2A	0.000583997	0.285633
ARL2	-0.00760801	0.407711
ARL3	0.0112995	0.0276296
ARNT	-0.0197814	0.0879065
ARNTL	-0.0210659	0.0677718
ARRB1	-0.00376534	0.452553
ARRB2	0.00549715	0.123031
ARSA	0.0039898	0.167683
ARSB	-0.0193576	0.095846
STS	-0.0297942	0.00800305
ARSD	0.00213749	0.225419
ARSE	-0.0043601	0.474085
ARSF	0.0111476	0.0286458
ART3	-0.00941143	0.345783
ARVCF	0.00139365	0.253239
ASAH1	-0.000275206	0.318343
ASCL1	-0.00106397	0.350673
ASCL2	0.00522165	0.131415
ASGR1	-0.0105762	0.310213
ASGR2	0.0114576	0.0264228
ASIP	-0.000106178	0.312246
ASL	0.00209175	0.226817
ASNA1	-0.000686303	0.335302
ASPA	-0.00142997	0.365091
ASPH	-0.00730368	0.418763
ASS1	0.00369631	0.175495
ASTN1	0.000668547	0.28233
ZFHX3	0.00965678	0.0452871
ATF1	-0.0134507	0.224149
ATF3	0.00671828	0.0942581
ATF4	-0.00688373	0.435086
ATIC	0.000158429	0.301321
ATM	-0.0134278	0.224911
RERE	-0.0161244	0.156885
ATOX1	0.00151028	0.248984
ATP1A1	-0.00470572	0.486535
ATP1A2	0.00876071	0.0581809
ATP1A3	-0.00384231	0.455539
ATP1A4	-0.00834574	0.380843
ATP1B1	-0.00910074	0.356517
ATP1B2	0.00339968	0.184705
ATP1B3	-0.00748046	0.412665
ATP2A2	-0.00251607	0.406758
ATP2B1	-0.00587851	0.471164
ATP2B2	-0.0229867	0.0456047
ATP2B3	-0.0225368	0.050813
ATP2B4	0.00898436	0.054878
ATP4A	-0.0282193	0.0126397
ATP5F1A	0.0061941	0.106136
ALDH7A1	0.00320494	0.190676
ATP5F1B	-0.00637115	0.45249
ATP5F1C	-0.00502797	0.499809
ATP5F1D	-0.0106945	0.306275
ATP5PB	0.0155195	0.00838415
ATP5MC1	0.000598985	0.285061
ATP5MC2	-0.0089106	0.362741
ATP5MC3	0.00274082	0.204903
ATP5ME	0.0128878	0.0176575
ATP5PF	0.00489608	0.14018
ATP6V1A	0.00741054	0.0799035
ATP6V1B2	-0.000258394	0.317708
ATP6V0C	-0.00475626	0.488504
ATP6V1C1	0.00539019	0.126905
ATP6V1E1	-0.00750188	0.41203
ATP6V0B	-0.000263824	0.318089
ATP6V1G2	0.00379438	0.172828
ATP6V0A1	-0.000948997	0.34591
ATP6AP1	0.0034519	0.183054
ATP7A	-0.00446274	0.47796
ATP5PO	-0.00137918	0.363504
ATP7B	-0.0119737	0.266578
ATR	-0.0181222	0.117569
ATRX	-0.0190122	0.101245
KIF1A	0.00114372	0.26283
AUH	-0.00769325	0.404726
AUP1	-0.00701221	0.430577
AVP	-0.00113486	0.35423
AVPR2	0.0101682	0.0384909
AXL	0.0108788	0.0310595
AZGP1	-0.00970468	0.337335
B2M	0.00194961	0.232533
BAAT	0.00700983	0.0873984
BACH1	-0.00732206	0.418382
BAD	0.00207023	0.227833
BAG1	-0.000235318	0.316565
ADGRB1	-0.00729696	0.41908
ADGRB2	0.00746233	0.0792048
ADGRB3	0.00169671	0.241552
BAK1	-0.0186578	0.107342
BARD1	-0.0204712	0.0762195
BAX	-0.00624193	0.457508
BBS1	-0.00922911	0.352071
BBS2	-0.0107104	0.305767
BBS4	0.0071886	0.0837144
BCAT1	-0.00207645	0.389609
BCAT2	-0.0135701	0.221037
BCHE	0.00399915	0.167302
BCKDHA	0.00468617	0.145833
BCKDHB	0.0103932	0.0365854
CCND1	-0.00533328	0.489964
BCL2	-0.0180911	0.118521
BCL2A1	0.00894475	0.0554497
BCL2L1	0.00296964	0.197726
BCL2L2	-0.0107176	0.30545
BCL3	-0.0161245	0.156758
BCL6	9.84e-05	0.303862
BCL7A	-0.0181604	0.11706
BCL9	-0.0230088	0.0452236
HCN2	-0.00191913	0.383448
BCR	0.00692945	0.0895579
BCS1L	-0.00309039	0.427655
BDH1	-0.00961134	0.339685
BDKRB2	-0.0152278	0.179497
BDNF	-0.0154586	0.173272
CFB	-0.0110407	0.297066
BFSP1	-0.0128192	0.241489
BGN	-0.000934575	0.345338
CEACAM1	-0.0139133	0.212144
BICD1	-0.00633682	0.454014
BID	-0.00755644	0.409997
PRDM1	-0.0145003	0.196075
BLM	-0.0189416	0.102261
BLMH	-0.022425	0.0520833
BLVRA	-0.0086638	0.371126
BLVRB	0.000720305	0.280107
BMP1	-0.0066279	0.445122
BMP2	-0.0030485	0.426639
BMP6	0.00565797	0.119157
BMP7	0.0047451	0.144372
BMP8B	-0.0126183	0.247777
BMPR1A	-0.0102934	0.318661
BMPR1B	0.00182893	0.236598
BMPR2	-0.00255255	0.408473
POLR3D	-0.0152725	0.178481
BNIP1	3.6e-05	0.306212
BNIP2	-0.00539492	0.488059
BNIP3	0.0111906	0.0282647
BNIP3L	0.00205146	0.228659
BOK	0.00119941	0.260226
DST	-0.00595173	0.468369
FOXL2	-0.00239189	0.401867
BPGM	-0.00236717	0.401042
BPHL	0.00725687	0.0825711
BRCA1	-0.00704613	0.429052
BRAF	-0.0272514	0.0165142
ZFP36L1	0.0143248	0.0126397
ZFP36L2	0.00107255	0.265561
BSG	-0.00407066	0.463859
BST2	-0.00395183	0.459413
BTC	-0.000413018	0.32406
BTD	0.000736995	0.279281
KLF9	-0.0206652	0.0736789
KLF5	-0.0111825	0.291794
BTF3	-0.00671786	0.441756
BTF3P11	0.0032301	0.189787
BTG1	-0.0188638	0.103659
BUB1B	-0.0260122	0.0226753
BYSL	0.000638596	0.28341
TSPO	0.00999958	0.0404599
C1QBP	-0.002146	0.391895
SERPING1	-0.0209333	0.0696138
ERC2-IT1	-0.0212495	0.0657393
C1QA	0.000665478	0.282393
C1QB	0.00643924	0.101753
C1QC	-0.00018331	0.314787
C1R	-0.00540409	0.487678
C1S	0.014008	0.013529
C2	-0.00647942	0.449759
C3	0.0063315	0.103404
C3AR1	0.00892933	0.0557673
C4BPB	-0.00551297	0.483232
CAPN5	-0.00229623	0.398056
C5	-0.000419047	0.324314
C7	-0.00283614	0.418445
C8G	-0.00423208	0.468814
OSGIN2	-0.0150545	0.183498
VPS51	-0.00657123	0.447027
MRPL49	0.00441684	0.153836
ZNHIT2	0.00232978	0.217988
MPPED2	-0.012514	0.251397
MYRF	-2.95e-05	0.309769
TMEM258	0.00276094	0.204141
DAGLA	0.00175261	0.238694
GAS8-AS1	0.00839592	0.0631987
FMNL1	-0.00694446	0.432927
LDLRAD4	-0.00207815	0.389672
PTTG1IP	0.0115424	0.0255971
C21orf2	0.00228337	0.21983
TMEM50B	0.00117926	0.260861
MPPED1	0.000464427	0.290523
CA2	0.000544301	0.287475
CA4	-0.00381742	0.454459
CA5A	-0.00395297	0.459477
CA7	-0.0132587	0.229611
CA8	-0.000592966	0.331301
CA11	0.00275369	0.204459
CA12	-0.00743778	0.413999
CACNA1A	-0.0128836	0.239837
CACNA1B	-0.0174258	0.130018
CACNA1C	-0.00598385	0.466717
CACNA1D	-0.0212204	0.0659934	SEPT8
CACNA1E	-0.00201312	0.387132	SEP10
CACNA1F	-0.00644983	0.450521	SEPT9
DDR1	0.000150019	0.301702	SEPT3
CACNA2D1	-0.0105397	0.311166	MARCH3
CACNB1	0.00160516	0.245173	MARCH4
CACNB2	-0.00325641	0.434134	MARCH2
CACNB3	-0.0155055	0.17251	SEPT7
CACNB4	-0.0196386	0.0905107	SEP11
CACNG1	0.00401512	0.166984	SEPT4
SLC25A20	0.000901582	0.272231	MARCH9
CAD	-0.0137434	0.216654	MARCH5
CALB1	0.00414053	0.162919	MARCH6
CALB2	-0.00834586	0.38078	MARCH1
CALCA	0.00700328	0.0875254	MARC2
CALD1	0.011862	0.023628	MARCH7
CALM1	0.00353435	0.180005	MARC3
CALM2	0.00136886	0.254256	SEPT8
CALM3	0.00470162	0.145643	SEPT6
CALML3	0.0145507	0.0117505	MARCH11
CALR	-0.00426576	0.46983
CALU	0.00344431	0.183308
CAMK4	-0.00433399	0.473133
CAMK2A	-0.0143212	0.201791
CAMK2B	-0.013948	0.211255
CAMK2D	-0.00306585	0.427083
CAMK2G	-0.00826979	0.383511
CAMLG	0.00540769	0.126334
CANX	-0.00110405	0.352833
CAPG	0.00890008	0.0564024
CAPN1	0.00138504	0.25362
CAPN2	0.00274287	0.20484
CAPN3	-0.00110474	0.352896
CAPNS1	0.00545823	0.124492
CAPS	0.00240026	0.216146
CAPZA1	-0.00350578	0.443725
CAPZA2	-0.00416241	0.466845
CAST	-0.00566802	0.478532
CAPZB	0.00209019	0.227071
CARS	0.00135598	0.254954
CASP1	0.00100259	0.268102
CASP2	0.00236528	0.216845
CASP3	-0.0238198	0.0374746
CASP4	-0.00429028	0.47091
CASP5	-0.0114736	0.282012
CASP6	-0.0080912	0.389799
CASP7	-0.00442613	0.476817
CASP8	0.000907933	0.271977
CASP9	-0.0113349	0.286839
CASP10	-0.00442559	0.476753
CASQ1	0.00356977	0.179116
CAT	0.00043217	0.291349
CAV1	-0.00464628	0.484375
CAV2	-0.0194403	0.0943216
RUNX2	-0.0144061	0.199187
RUNX1T1	-0.0180145	0.119728
CBFA2T3	-0.00478188	0.489202
CBFB	0.00556095	0.121443
SERPINA6	0.00405176	0.165587
CBL	-0.00618913	0.458968
CBLB	-0.012731	0.244538
CBLN1	-8.52e-05	0.311547
SERPINH1	-0.00572174	0.476499
CBR1	0.00694829	0.0890498
CBR3	-0.00617258	0.459604
CCIN	-0.00220998	0.394817
KYAT1	-0.0160187	0.159108
CCK	0.00111307	0.264101
CCKBR	0.000812674	0.276042
KRIT1	-0.0220483	0.0562119
CCNB1	-0.00654793	0.447282
CCNC	-0.0122108	0.26029
CCND2	0.00029368	0.29624
CCND3	0.00457634	0.149581
CCNE1	-0.0102583	0.320122
CCNF	-0.00548821	0.484566
CCNG1	-0.00957098	0.340765
CCNG2	-0.0114455	0.282901
CCNH	0.00648559	0.1008
CCNT1	-0.0184086	0.112932
CCNT2	-0.0202451	0.0796494
CCT6A	0.00221234	0.222434
CD2	-0.00036849	0.322154
CD3D	0.00707187	0.085874
CD3E	-0.000961459	0.346481
CD247	-0.0136428	0.219258
CD4	0.00938918	0.0489075
CD6	0.00158559	0.246126
CD7	0.00755855	0.0772993
CD8A	-0.00304367	0.426448
CD8B	-0.00359356	0.4469
CD9	7.22e-05	0.304878
CD14	-0.00225295	0.396723
CD19	-0.000873306	0.342607
CD22	-0.00203929	0.38783
CD27	-0.000710552	0.336255
CD86	-0.00175723	0.376651
TNFRSF8	0.0046633	0.146723
CD33	0.000893818	0.272866
SIGLEC6	0.00323174	0.189723
CD34	0.00357826	0.178862
SCARB1	-0.0112251	0.290269
SCARB2	-0.00928176	0.350419
CD37	0.0020174	0.229548
CD38	0.00923004	0.0513211
ENTPD1	0.00758963	0.0770452
ENTPD2	0.00328221	0.187881
ENTPD6	0.000574441	0.286331
ENTPD3	-0.0113843	0.284997
ENTPD5	-0.0106327	0.308498
CD40	-0.00502898	0.499873
CD44	0.00633344	0.103277
CD47	-0.00470218	0.48628
CD53	0.00495349	0.138465
CD58	0.0065998	0.0980691
CD59	0.00585967	0.114266
CD63	0.0119437	0.0233105
CD68	0.00321651	0.190295
CD74	0.00451669	0.151359
CD79A	0.000518325	0.288491
CD81	0.00570995	0.117632
ADGRE5	0.00259031	0.209731
CD151	0.003604	0.178163
CDA	-0.0077605	0.40174
CDK11B	-0.00817033	0.386687
LRBA	-0.0132411	0.230437
CDC5L	-0.0132217	0.231136
2007-09-01	-0.00261179	0.410696
CDC6	-0.0143459	0.201029
CDC20	-0.00610648	0.461763
CDC25B	-0.00627081	0.45592
CDC27	0.00712695	0.0851753
CDC34	0.00450073	0.151677
CDC42	0.00789555	0.072218
CDH1	-0.005895	0.470655
CDH2	-0.0179583	0.120427
CDH3	-0.0131616	0.233295
CDH4	-0.00483895	0.492124
CDH6	0.00474296	0.144499
CDH7	-0.0271075	0.0175305
CDH8	0.00664493	0.0969258
CDH9	-0.00327539	0.434642
CDH10	0.00663399	0.0970528
CDH11	0.0224023	0.00158791
CDH12	-0.0295137	0.00870173
CDH13	0.00650356	0.100292
CDH16	-0.000282712	0.318788
CDH18	-0.0130992	0.235137
CDK4	-0.00742169	0.414634
CDK5	-0.00079193	0.339621
CDK6	-0.00637598	0.452363
CDK7	-0.0158677	0.162411
CDK8	-0.0168736	0.141387
CDK9	-0.00695515	0.432482
CDKN1A	-0.00173308	0.375699
CDKN1B	-0.0128053	0.241933
CDKN1C	0.00546049	0.124301
CDKN2A	0.00728928	0.082063
CDKN2C	-0.0012945	0.360391
CDKN2D	0.00704319	0.0865091
CDKN3	-0.0215758	0.0621824
CDO1	0.00670388	0.0949568
CDR1	-0.00539063	0.488377
CDR2	-0.00759277	0.40841
CDS1	-0.0115439	0.280107
CDSN	0.00117132	0.261306
CD52	0.00281349	0.202426
CLGN	-0.0293412	0.00914634
CEBPA	-0.00142032	0.36471
CEBPB	-0.0146599	0.191883
CEBPD	-0.00478602	0.489456
CEBPE	-0.0126128	0.248095
CEBPG	-0.0109991	0.298018
CENPB	0.00366297	0.176258
CENPC	-0.0330569	0.00247713
CENPE	-0.00431294	0.472053
CENPF	0.0124967	0.0197536
CES1	0.00511573	0.1344
CETN2	0.0170862	0.0058435
CETN3	0.00442229	0.153519
CFL1	-0.00821253	0.385163
CFL2	0.00124873	0.258638
CTSC	-0.0237969	0.0377287
CHAD	-0.000328231	0.320694
RCBTB2	-0.00189365	0.382114
CHAT	-0.00242976	0.403773
RCC1	-0.00363291	0.448171
CHD1	-0.0202283	0.079967
CHD2	-0.0173927	0.130653
CHD3	-0.0112386	0.289507
CHD4	-0.00556697	0.481453
AKR1C4	0.021825	0.00203252
FOXN3	-0.0175446	0.127795
CHGA	-0.0143689	0.199949
CHGB	-0.0144685	0.197472
CHI3L1	-0.0123657	0.256161
CHKA	-0.0106779	0.306784
CHM	-0.010589	0.309642
CHML	-0.0210853	0.0675813
CHN1	-0.0122701	0.258638
CHN2	-0.0159954	0.159616
CHRM1	-0.0170189	0.138592
CHRM2	0.00338313	0.18534
LYST	-0.0248615	0.0301067
CHRM3	-0.00717161	0.423844
CHRM4	0.0107793	0.0321392
CHRM5	-0.0104161	0.314914
CHRNA2	-0.0227499	0.0485264
CHRNA3	-0.00347074	0.442454
CHRNA4	0.0152819	0.00908283
CHRNA7	-0.011936	0.267721
CHRNB1	0.00574423	0.116806
CHRNB2	0.000713674	0.280424
CHUK	-0.0122483	0.25921
CIDEA	0.00428499	0.158537
CKB	-0.00634875	0.453443
CIRBP	-0.00316359	0.430513
CISH	-0.00351174	0.444106
TBCB	0.00616969	0.106771
CKM	0.000281268	0.296875
CKMT1B	-0.0206655	0.0736153
CKMT2	0.00475342	0.144118
ERCC8	-0.0107094	0.305831
CKS1B	0.000533606	0.287983
CKS2	-0.0056176	0.480119
AP2M1	0.00433797	0.156504
AP1S1	0.000159516	0.301258
AP2S1	0.00614313	0.107851
AP3S1	0.0131983	0.0160696
CLCN1	-0.00217389	0.392975
CLCN2	-0.00922898	0.352134
CLCN3	-0.00241681	0.403074
CLCN4	-0.0122261	0.259845
CLCN5	0.0143207	0.0127033
CLCN6	0.00667351	0.095846
CLCN7	-0.00375386	0.452363
CLCNKA	-0.00254958	0.408346
CLU	0.0176093	0.00533537
CLIC1	-0.000252493	0.3172
CLIC2	-0.010279	0.31936
CLK1	-0.0144595	0.197917
CLK2	-0.0145576	0.194868
CLK2P1	-0.0219171	0.0579903
CLK3	0.000417189	0.29173
TPP1	0.00771901	0.0748222
CLN3	-0.0181166	0.117696
CLN5	0.000197805	0.299987
CLNS1A	-0.000700959	0.335874
CLPS	0.0113807	0.027185
CLPTM1	0.00479752	0.142912
CLTA	0.00761464	0.0765371
CLTB	-0.011936	0.267658
CLTC	-0.00312609	0.428989
CCR1	0.00720614	0.0833333
CCR3	-0.0132971	0.228532
CCR5	0.00216627	0.224212
CCR7	-0.00256015	0.408727
ACKR2	-0.00455114	0.481199
CMKLR1	-0.0126748	0.245808
LTB4R	-0.00581711	0.473133
CNGB1	0.00135748	0.254891
PLK3	-0.0056475	0.47923
CNN1	0.000951464	0.270833
CNN2	-0.000487828	0.327045
CNN3	0.00800824	0.0698679
CNP	7.59e-05	0.304815
CNR1	0.00910706	0.0530996
CNR2	0.00645647	0.101372
CNTFR	-0.00309332	0.427782
CNTN1	0.00756143	0.0772358
COL1A2	0.00108217	0.265244
COL4A1	-0.00565457	0.478913
COL4A2	-0.00544156	0.486471
COL4A4	-0.00361297	0.447599
COL4A5	0.000890824	0.272993
COL5A1	-0.0365978	0.000698679
COL5A2	0.0068971	0.0905742
COL6A1	-0.0127535	0.243585
COL6A2	-0.00864363	0.371697
COL6A3	0.000471236	0.290396
COL7A1	-0.0195622	0.0923526
COL8A1	0.00185307	0.235391
COL9A1	-0.00444936	0.477769
COL9A2	0.00243149	0.215257
COL9A3	-0.000915274	0.344639
COL10A1	-0.00224463	0.396214
COL11A1	0.00917295	0.0522104
COL11A2	-0.0197365	0.0887957
COL12A1	-0.00833472	0.381288
COL13A1	-0.0289793	0.0104167
COL16A1	0.01286	0.0181657
COL19A1	-0.0222618	0.0541794
COMP	0.0108995	0.0308689
COMT	0.00926225	0.050813
COPA	-0.0103882	0.316247
COPB1	-0.019179	0.0990218
KLF6	0.00598365	0.11109
SLC31A1	0.00446385	0.15263
SLC31A2	-0.000543756	0.329459
CORT	-0.000805069	0.340257
MAP3K8	-0.013881	0.213097
COX4I1	0.00934321	0.0495427
COX5B	-0.00860034	0.373095
COX6A1	0.00520509	0.131733
COX6A2	-0.00727608	0.420351
COX6B1	-0.00759368	0.408346
COX6C	0.00217948	0.223704
COX7A1	-0.0263906	0.0210874
COX7A2	0.00308512	0.194233
COX7B	0.00239359	0.216209
COX7C	0.00228819	0.219703
COX8A	0.00141731	0.252287
COX10	-0.0185976	0.108486
COX11	0.000884148	0.273374
COX15	-0.00448012	0.478532
CPD	-0.0103733	0.316756
CPE	0.0127297	0.0188008
CLDN4	-0.00570916	0.477198
CLDN3	0.00411338	0.163618
CPM	-0.000454835	0.325902
CPN2	-0.00845326	0.377668
CPOX	-0.0106639	0.307228
CPT1A	0.00690174	0.0904472
CPT2	0.0025152	0.212335
CR2	0.00748113	0.0788237
CRABP1	-0.0161652	0.155488
CRABP2	-0.0132205	0.231326
CRAT	0.00255041	0.211192
CREB1	-0.0105891	0.309578
ATF2	-0.00621836	0.458206
CREBBP	-0.00766764	0.405488
ATF6B	-0.00340314	0.439533
CREBL2	-0.0014984	0.368331
CREM	0.0073937	0.0801575
CRH	-0.00628588	0.455348
CRHBP	0.00733602	0.0812373
CRIP1	0.00881494	0.0571646
CRIP2	0.0147424	0.0109248
CRK	0.00538907	0.126969
CRKL	-0.0153113	0.177528
CRMP1	0.00285096	0.201347
HAPLN1	-0.00186407	0.381225
CRY1	-0.0180962	0.118394
CRY2	-0.00827052	0.383448
CRYAB	-5.75e-06	0.308308
CRYBA2	0.00716089	0.0844766
CRYBB1	-0.000952733	0.346037
CRYBB2	-0.00161327	0.371634
CRYBB2P1	-0.00696528	0.432038
CRYBB3	0.00768106	0.0750762
CRYGA	-0.00929837	0.350038
CRYGD	-0.0121704	0.261687
CRYGS	-0.0262638	0.0217226
CRYM	0.00418066	0.161395
CRYZ	0.00668577	0.0954649
CS	-0.019151	0.0994665
MAPK14	-0.00994624	0.329586
CSE1L	-0.00283613	0.418382
CSF1	-0.0060472	0.463796
CSF1R	0.00852972	0.0611026
CSF2RA	0.000849937	0.274581
CSF3R	0.00108522	0.265117
CSH1	9.54e-05	0.304052
CSK	-0.00778261	0.400788
CSNK1A1	0.000148625	0.301766
CSNK1D	-0.00717979	0.423717
CSNK1G2	-0.0115354	0.280297
CSNK1G3	-0.0188284	0.104167
CSNK2A1	-0.0103278	0.317835
CSNK2A2	-0.00679322	0.438643
CSNK2B	0.000255822	0.297574
VCAN	0.00509439	0.135036
NCAN	0.00906568	0.0536712
CSPG4	-0.000874024	0.342797
CSRP1	0.00860273	0.0604675
CSRP2	0.00732797	0.0814278
SLC25A10	-0.00681028	0.437754
CST3	0.00786148	0.0727261
CST5	0.00869526	0.0588796
CSTB	0.00283449	0.201791
CSTF1	0.000892889	0.272929
CSTF2	-0.0191598	0.0993394
CSTF3	-0.0234286	0.0412856
NKX2-5	0.00137127	0.254129
CTBS	-0.00621372	0.45846
CTBP1	-0.00922134	0.352579
CTBP2	-0.00394625	0.459032
CTF1	0.00342146	0.18407
CTGF	0.0014782	0.250064
CTH	0.0115863	0.02547
CTNNA1	-0.00859938	0.373222
CTNNA2	0.0055931	0.120808
CTNS	0.00346957	0.182609
CTNNB1	-0.0137878	0.215384
CTNND2	0.00832069	0.0642785
CTPS1	-0.0206294	0.0742505
CTRB1	0.00304245	0.195312
CTRL	-0.00560642	0.480501
CTSB	0.00770617	0.0749492
CTSD	0.00862067	0.0602134
CTSH	0.00984238	0.0426194
CTSK	-0.0156264	0.169271
CTSL	6.59e-05	0.305005
CTSV	5.7e-05	0.305323
CTSO	-0.000466422	0.326347
CTSS	-0.00571559	0.476753
CTSZ	-0.00113927	0.354294
CUX1	-0.0220064	0.0569106
CX3CR1	0.00793772	0.0712017
CXADR	-0.00427016	0.47002
CYB5A	0.00511352	0.134464
CYB561	-0.00526666	0.492569
CYBA	0.0101349	0.038872
CYBB	0.0083443	0.0637703
CYC1	-0.00121386	0.356771
CYLD	-0.0139936	0.209858
CYP1A2	0.00312114	0.193026
CYP1B1	-0.00444441	0.477515
CYP2A13	-0.00726261	0.420668
CYP2B6	0.00347622	0.182292
CYP2D6	-0.00194893	0.384591
CYP2E1	-0.00963816	0.338986
CYP2J2	0.00514775	0.133511
CYP3A5	0.00608646	0.108994
CYP4A11	-0.00342718	0.440231
CYP4B1	-0.00489137	0.494029
CYP11A1	0.00637134	0.102579
CYP11B1	0.00657367	0.0987043
CYP17A1	0.00173812	0.239901
CYP26A1	0.00671216	0.0946392
CYP27A1	0.00175489	0.238567
CYP51A1	0.0105185	0.0347434
DAB1	-0.000671849	0.334604
DAB2	0.00697952	0.0882241
DACH1	0.00173915	0.239774
DAD1	0.0148396	0.0106072
CD55	-0.00790913	0.396596
DAG1	0.00403018	0.166349
DGKA	-0.0166094	0.14704
DGKB	0.000329631	0.294715
DGKG	-0.00678556	0.439088
DGKQ	-0.00547864	0.484947
DAP	0.0140494	0.0133384
DAPK1	-0.0171546	0.135036
DAPK3	-0.0151452	0.181212
DARS	0.00887724	0.056593
DAXX	-0.0194312	0.0945122
BRINP1	-0.0274732	0.015625
DBI	0.01504	0.00984502
DBN1	-0.00168407	0.37392
DBP	-0.0158476	0.162856
DBT	-0.00245059	0.404599
DCC	-0.0138113	0.214748
ECI1	-0.00155292	0.370427
DCK	-0.00558339	0.480882
DCN	0.00728925	0.0821265
DCTD	-0.00134844	0.362551
ACE	0.000357216	0.293509
DCT	-0.00448432	0.478913
DCTN1	0.00108947	0.264926
DCX	-0.0153245	0.17702
DDB1	0.00909262	0.0532266
DDB2	-0.0161357	0.156504
DDC	0.000283392	0.296748
AKR1C1	0.0269984	0.000254065
GADD45A	-0.00555603	0.481834
DDIT3	-0.00455179	0.481263
DDOST	-0.00257087	0.409362
DDT	-0.00104763	0.350038
DDX1	0.0015003	0.249428
DDX3X	-0.0169121	0.140625
DDX5	-0.0147192	0.190803
DDX6	-0.0149027	0.186547
DMXL1	-0.00280614	0.417238
DHX8	-0.0131358	0.23393
DHX9	-0.0150262	0.18407
DDX10	0.0124435	0.0200711
DDX11	-0.012555	0.250127
DHX15	-0.0110702	0.295541
DECR1	0.00284737	0.201474
DEFB1	-0.00664151	0.444487
CFD	0.00495664	0.138275
DFFA	-0.00905542	0.357851
DFFB	-0.0171951	0.134146
TIMM8A	-0.0154534	0.173336
GSDME	-0.00421378	0.468305
COCH	-0.000797191	0.339812
DGUOK	0.00176495	0.238249
DHCR7	0.0153238	0.00889228
DHCR24	0.0237981	0.000698679
DHFR	0.00420137	0.160823
DHODH	-0.00773891	0.402757
DHPS	-0.00490474	0.494792
CYB5R3	0.0182702	0.00431911
NQO1	0.00911856	0.0529726
DIAPH1	-0.0274591	0.0156885
DIAPH2	-0.0105347	0.31123
DIO2	0.013384	0.015752
DIO3	0.0016097	0.244792
DKC1	-0.00516728	0.495998
DLAT	-0.00773071	0.403201
DLD	0.00930638	0.0500508
DLG1	-0.0130837	0.235518
DLG2	0.0105488	0.0342353
DLG3	-0.00892214	0.36217
DLG4	-0.0030388	0.426258
DLST	-0.00182122	0.379383
DLX1	-0.0101586	0.323107
DLX2	-0.00910406	0.35639
DLX4	0.00767853	0.0751397
DMBT1	-0.000655629	0.333714
DMD	-0.00372283	0.451537
SARDH	0.00305295	0.195058
DNM1	-0.00645546	0.450267
DMPK	-0.0112309	0.290142
DMWD	0.014132	0.0130843
DNA2	-0.0221067	0.0557038
DNAH5	0.00252259	0.212017
DNAH6	-0.0035129	0.444169
DNAH9	-0.0062852	0.455412
DNASE1	-0.00671576	0.44201
DNASE1L1	0.00911978	0.052909
DNASE1L2	-0.022088	0.0557673
DNASE2	0.00315442	0.19201
DYNC1H1	0.000526197	0.288364
DYNC1I1	0.0111799	0.0284553
DYNC1I2	0.00703015	0.0868267
DYNC1LI2	0.000929721	0.271468
DNM2	-0.00146605	0.366806
DNMT1	-0.0102504	0.320249
TRDMT1	-0.0198091	0.0873984
DNMT3A	-0.0226442	0.0494792
DNMT3B	-0.0207609	0.0725991
DOCK1	0.00295029	0.198679
DOCK3	-0.0064502	0.450457
DOK1	0.00414441	0.162665
DXO	-0.0189657	0.101817
DPAGT1	-0.00262223	0.411141
DPEP1	-0.000729533	0.337335
DPH2	-0.00043916	0.324949
DPP6	-0.00893716	0.361344
DPT	-0.00411578	0.465193
DPYD	0.0024036	0.216082
DPYS	0.00287454	0.200457
DPYSL2	0.00535224	0.128176
DPYSL3	0.00942606	0.0484629
DR1	-0.0183181	0.114139
DRD1	0.00117748	0.260988
DRD2	-0.0048318	0.491679
DRD3	-0.00496043	0.497078
DRD4	-0.00675225	0.440485
DRG2	0.000541621	0.287602
ARID3A	-0.0013227	0.361598
DRP2	-0.0170215	0.138402
ATN1	0.00176998	0.238059
DSCAM	-0.0222895	0.0537348
RCAN1	-0.00967751	0.338161
TSC22D3	-0.00799636	0.392975
DSP	-0.0193475	0.0960366
SLC26A2	-0.00937478	0.346926
DTNA	-0.000676879	0.334858
DTNB	-0.000836014	0.34159
HBEGF	-0.00107168	0.351181
DTX1	-0.00592226	0.469449
DTYMK	0.00135339	0.255081
ECM2	-0.00476515	0.488821
DUSP1	-0.00751089	0.411585
DUSP2	0.000368709	0.292873
DUSP3	0.00929408	0.0501778
DUSP4	-0.0147732	0.189977
DUSP5	-0.012658	0.246443
DUSP6	0.0080165	0.0697409
DUSP7	-0.0216027	0.0616108
DUSP8	-0.0232046	0.0432546
DUSP9	-0.00436233	0.474339
DUT	-0.0158254	0.1633
DVL1	-0.000697199	0.335683
DVL2	-0.0209579	0.0691692
DVL3	0.00175436	0.238631
DYRK1A	-0.00573087	0.476181
TOR1A	-0.00554599	0.482152
E2F1	0.005265	0.130335
E2F3	0.00543665	0.125381
E2F4	-0.00956155	0.341273
E2F5	-0.00494291	0.496443
E2F6	-0.00269585	0.41311
E4F1	-0.00889376	0.363186
EBF1	-7e-05	0.310849
GPR183	0.00572932	0.11706
ECE1	-0.00876435	0.367759
TYMP	-0.00273929	0.414952
ECH1	0.00803906	0.0690422
ECHS1	0.022369	0.00165142
ECM1	-0.0201933	0.0802846
ECT2	0.00176213	0.238313
EDA	0.00405269	0.16546
S1PR1	0.00194623	0.23266
LPAR1	-0.0050222	0.499555
EDN1	0.000382319	0.292492
EDN3	0.00928047	0.0504954
EDNRA	-0.012186	0.260925
EDNRB	0.00942285	0.0485264
PHC1	0.000347856	0.294017
PHC2	-0.0123665	0.256098
EEF1A1	0.00158678	0.245998
EEF1A2	-0.00794647	0.39469
EEF1B2	0.000723294	0.279853
EEF1D	-0.00740034	0.415079
EEF1G	-0.00333079	0.436738
EEF2	-0.000783425	0.338986
EIF2D	-0.013384	0.226308
EFNA1	-0.00426371	0.469766
EFNA2	0.00333627	0.186547
EFNA3	-0.00577487	0.47453
EFNA4	-0.00228837	0.397929
EFNA5	-0.0124803	0.252541
EFNB1	-0.00448339	0.478786
EFNB2	0.00855141	0.0608486
EFNB3	0.00457974	0.14939
CELSR3	0.00174452	0.239393
CELSR2	-0.0104618	0.31358
MEGF6	-0.0125776	0.249428
MEGF8	-0.0160015	0.159362
MEGF9	0.0126053	0.0193725
EGFR	-0.0156294	0.169144
EGR1	-0.0200007	0.0836509
EGR2	-0.017789	0.123349
EGR3	-0.00345469	0.441311
EGR4	-0.012226	0.259909
EIF1AX	-0.0118213	0.272993
EIF2S1	-0.000928102	0.345147
EIF2B1	-0.00927377	0.350737
EIF2S3	-0.0170963	0.13656
EIF4A2	-0.0155511	0.17124
EIF4B	0.00177973	0.237868
EIF4E	-0.0226394	0.0495427
EIF4EBP1	-0.00486004	0.493013
EIF4EBP2	-0.0107562	0.304433
EIF4G1	0.00616428	0.106961
EIF4G2	-0.00118634	0.356009
EIF5	-0.00214639	0.391959
EIF5A	-0.0134048	0.225419
CELA1	-0.00633638	0.454078
ELANE	-0.00643618	0.450902
SERPINB1	0.00077139	0.278011
ELAVL2	-0.00882167	0.365473
ELAVL1	-0.0251915	0.0278836
ELAVL3	0.00242414	0.215384
ELAVL4	-0.0129982	0.237297
ELF1	-0.00614783	0.460239
ELF2	-0.0229325	0.0464304
ELF4	0.00146452	0.250699
ELK1	-0.0115978	0.278201
ELK3	-0.000892051	0.343686
ELK4	-0.0197609	0.0882876
ELN	-0.00473348	0.487614
EML1	-0.0026436	0.411776
EMD	-0.00808755	0.390053
MARK2	-0.0122507	0.259146
EMP1	0.0114134	0.0267403
EMP2	-0.00148942	0.368013
EMP3	0.00537241	0.127477
EMX1	-0.0216813	0.0609121
CTTN	-0.00932492	0.349212
EMX2	0.00669537	0.0952109
EN2	0.00649038	0.10061
ENDOG	-0.00626418	0.456618
ENG	-0.00140542	0.364583
ENO1	0.0112353	0.0280107
ENO2	-0.0037093	0.450838
ENO3	0.000478081	0.289888
ENSA	-0.0068158	0.437309
SLC29A1	-0.0188762	0.103404
EP300	-0.0103433	0.317454
EPAS1	0.0156463	0.00825711
EPB41	-0.0259509	0.0228023
EPB41L1	-0.0157861	0.164571
EPB41L2	-0.00972832	0.336573
DMTN	-0.0101578	0.323234
STOM	0.0148494	0.0104802
EPHA1	-1.61e-05	0.308816
EPHA3	-0.0324795	0.00317581
EPHA4	-0.02044	0.0766006
EPHA5	-0.0146117	0.193216
EPHA7	-0.0167346	0.144118
EPHA8	0.0021318	0.225546
EPHB1	-0.0200212	0.0830793
EPHB2	-0.00691948	0.43388
EPHB3	-0.00397492	0.460302
EPHB4	-0.0151898	0.180323
EPHB6	-0.00769648	0.404599
EPHX1	0.00861101	0.0603404
EPHX2	0.00697017	0.0885417
STX2	-0.000114145	0.312627
CLN8	0.000297198	0.295732
EPOR	-0.0100386	0.326791
EPRS	0.00477867	0.14342
EPS8	0.0106982	0.0327109
EPS15	-0.0113205	0.287348
NR2F6	-0.00993643	0.329776
ERBB2	-0.00807882	0.390561
ERBB3	0.00267924	0.206745
ERBB4	-0.00394415	0.458714
ERCC1	-0.000461537	0.326092
ERCC2	0.00234015	0.217797
EYA4	-0.0194333	0.0944487
ERCC3	-0.00792205	0.396214
ERCC4	-0.0176052	0.126524
ERCC6	-0.0092842	0.350229
ERF	-0.00487831	0.493521
ERG	-0.00867961	0.370363
ERH	0.00479656	0.142975
ERN1	-0.0114113	0.283918
FBL	-0.00953653	0.341717
ESD	0.00112144	0.26372
ESR1	-0.00590676	0.47002
ESRRA	-0.010983	0.298463
ESRRB	-0.00713123	0.42594
ESRRG	-0.0200194	0.0832698
ETF1	-0.00134145	0.36236
ETFA	-0.000163051	0.314215
ETFB	0.0154741	0.0085747
ETFDH	0.000504232	0.288999
ETS1	-0.0171183	0.135861
ETS2	-0.0193976	0.0952109
ETV1	-0.00650937	0.448679
ETV3	-0.00715062	0.425178
ETV5	-0.0131123	0.234566
ETV6	-0.0193976	0.0952744
MECOM	0.00332937	0.186611
EVI2A	-0.00369681	0.450267
EVI2B	0.00168856	0.24187
EVPL	0.00215914	0.224593
EVX1	0.00523601	0.130971
EWSR1	-0.00944771	0.344449
EXT1	0.00420224	0.16076
EXT2	-0.0056137	0.480183
EXTL1	-0.0118862	0.270198
EXTL2	-0.00815353	0.387322
EXTL3	-0.0198879	0.0860645
EYA1	-0.00295276	0.423526
EYA2	0.0120214	0.0225483
EYA3	-0.0110834	0.295097
EZH1	-0.0133958	0.225737
EZH2	-0.0192807	0.0973069
F2R	0.00115737	0.262195
F2RL1	-0.00236846	0.401105
F3	0.00270842	0.205983
F7	-0.00567633	0.478404
F8	0.00214438	0.225165
F10	-0.000837076	0.341654
F12	0.00186022	0.234947
F13A1	-0.00253507	0.40752
FAAH	-0.00934233	0.348196
FABP1	-0.0114411	0.283028
FABP3	0.000785053	0.277312
FABP5	0.0148332	0.0106707
FABP6	0.0215676	0.00215955
FABP7	0.00759716	0.0769182
FANCA	-0.023494	0.0407139
FANCC	-0.0183827	0.113122
FANCD2	-0.0135807	0.220592
FANCE	-0.0114544	0.282647
ACSL1	-0.00578199	0.474212
ACSL3	-0.0144749	0.197218
ACSL4	0.00666261	0.0965447
FAH	0.006114	0.108549
PTK2B	-0.00687396	0.43534
BPTF	-0.00355885	0.445567
FANCB	-0.00750857	0.411712
FANCF	-0.0150616	0.183054
FANCG	-0.0306188	0.00679624
FAP	-0.0234922	0.0407774
FBLN1	0.00435199	0.155996
FARSA	0.00190807	0.234057
FASN	-0.0099778	0.328633
FAT1	0.00302216	0.196011
FAU	-0.00568014	0.478277
FBLN2	0.00651132	0.100165
FBN1	-0.023785	0.0379192
EFEMP1	0.00678459	0.0927973
FCER1G	0.00969692	0.0446519
FCER2	-0.000270399	0.318153
FCGR1B	0.0043678	0.155297
FCGR2A	0.00483329	0.141895
FCGR3A	0.00595929	0.111471
FCGRT	0.0105281	0.0344258
FKTN	-0.0192554	0.0976245
FCN1	0.000702042	0.281059
FDFT1	0.0181128	0.00457317
FDPS	0.0225208	0.00152439
FDX1	-0.00690639	0.434451
FDXR	-0.00650389	0.448933
FECH	0.00089424	0.272739
FEN1	-0.0207112	0.0732978
GPC4	0.00711887	0.0854294
FER	-0.00819911	0.385861
FES	-0.0207502	0.0726626
FGD1	0.00127802	0.257558
FGF1	-0.00331873	0.43642
FGF2	0.00745332	0.0793953
FGF3	0.00826053	0.0654853
FGF7	-0.0106994	0.305894
FGF8	-0.00423603	0.469068
FGF9	-0.0193884	0.0953379
FGF12	-0.0158643	0.162538
FGF13	-0.00140366	0.364456
FGF14	-0.0242836	0.0342353
FGFR1	0.00783706	0.0732978
FGFR3	-0.000662562	0.334159
GPC5	0.00757361	0.0771723
FGFR2	0.00339347	0.18515
FGFR4	-0.00237141	0.401296
FGL1	0.00934606	0.0494792
FGR	0.0013213	0.256352
FH	-0.00141916	0.364647
FHIT	0.00380175	0.172574
FHL1	-0.0181243	0.117505
FHL2	-0.0114079	0.284108
FHL3	-0.00680876	0.437818
FKBP1A	0.0117494	0.0243902
FKBP1B	0.0227385	0.00127033
FKBP2	-0.00179958	0.378557
FKBP3	-0.00881439	0.365663
FKBP4	0.00306785	0.194677
FKBP5	-0.0146038	0.193407
FOXG1	-0.000104132	0.311992
FOXF1	-0.00256843	0.409235
FOXF2	0.00659977	0.0981326
FOXC1	-0.000488641	0.327109
FOXD1	0.00242349	0.215447
FOXL1	0.00289508	0.200013
FOXE3	-0.00497503	0.497904
FOXC2	0.00126619	0.25794
FOXS1	0.000690649	0.281441
FOXO1	0.000726004	0.279726
FLI1	0.00146769	0.250572
FLII	-0.00131528	0.361217
FLNA	0.00171286	0.241108
FLNB	-0.000262395	0.317899
FLNC	-0.0130367	0.236408
FLOT2	0.00416783	0.161966
FLT1	-0.00462704	0.483486
FLT3	-0.0127312	0.244474
FLT3LG	-0.000902558	0.344068
FLT4	-0.00811496	0.388974
FMO2	0.00856431	0.0607215
FMO5	-0.0102415	0.320503
FMOD	-0.0137457	0.21659
FMR1	0.00082192	0.27547
AFF2	-0.00777729	0.400915
FN1	0.00472186	0.145071
FNTA	-0.00114693	0.354484
FOLH1	-0.00148694	0.367886
FOLR1	0.00363214	0.177528
FOLR2	0.00865945	0.0594512
FOS	-0.00528481	0.491743
FOSB	-0.0256014	0.0255335
FOSL2	-0.0308783	0.00635163
FPGS	-0.00209365	0.389926
FPR1	-0.000787356	0.339304
FXN	0.00423622	0.160124
FRK	-0.00146781	0.367188
MTOR	-0.00792852	0.39577
FRG1	-0.0117158	0.275216
FRZB	-0.00594849	0.468559
FTH1	0.0144556	0.0120681
FTL	0.0113865	0.0269944
FUCA1	-0.00211101	0.390816
FUCA2	0.0052656	0.130272
GAST	0.00625771	0.104992
FUS	-0.0143483	0.200838
FUT3	0.0040483	0.165904
FUT4	-0.0105485	0.310785
FUT5	-0.00176563	0.376969
FUT6	-0.00879534	0.366552
FUT7	-0.00520474	0.494728
FUT8	0.00103721	0.266959
KDSR	-0.00494704	0.496697
ACKR1	-0.0199046	0.0858105
FYB1	0.00902492	0.0543064
FYN	0.00464134	0.147675
FZD2	0.00809554	0.0680894
IFI6	0.00755792	0.0773628
G6PC	-0.00344989	0.441057
G6PD	-0.00713343	0.425813
SLC37A4	-0.00352292	0.444487
XRCC6	0.0001207	0.30329
GAA	-0.010385	0.316502
GAB1	-0.00787944	0.397485
GABBR1	0.0090324	0.0542429
GABPA	-0.016059	0.158092
GABPB1	-0.0167642	0.143547
GABRA1	-0.0147996	0.189215
GABRA2	-0.0102245	0.320821
GABRA3	0.0112353	0.0280742
GABRA4	-0.0157432	0.165396
GABRA5	0.00495555	0.138402
GABRB1	0.00614286	0.107914
GABRB2	-0.0209693	0.0690422
GABRB3	-0.00654427	0.447472
GABRD	-0.00960635	0.340003
GABRE	-0.0086394	0.371888
GABRG1	-0.00330225	0.435531
GABRG2	-0.0153832	0.175051
GABRG3	-0.0197688	0.0880335
GAD1	-0.0115085	0.280932
GAD2	-0.00732669	0.418191
GAK	-0.00590699	0.469957
GALC	-0.00319492	0.431847
GALE	-0.0188983	0.103023
B4GALNT1	0.000306065	0.295414
GALK1	-0.00391933	0.457571
GALK2	-0.0100111	0.327744
GALR1	-0.0186921	0.10639
GALNS	-0.000111706	0.312436
GALNT1	0.00683784	0.0913999
GALNT2	-0.00506587	0.49892
GALNT3	-0.0118371	0.272294
GALT	-0.00167291	0.373476
GAMT	0.00100477	0.267975
GANC	-0.00842612	0.378366
GAP43	0.0146401	0.0113694
GAPDH	0.0035544	0.179433
LRRC32	0.00132612	0.256161
GARS	-0.0114449	0.282965
GART	-0.0166161	0.146977
GAS1	-0.0103986	0.315739
GAS2	-0.0235486	0.0399517
GAS6	-0.0195713	0.0919715
GAS8	-0.00828026	0.38313
GATM	0.010962	0.0297891
GBA	0.0122734	0.0211509
GBAP1	0.00784486	0.0731072
NIPSNAP2	0.0102375	0.0377922
GBE1	0.013857	0.0140371
GBP2	-0.0070919	0.427401
GBP3	0.000641527	0.283028
GCDH	1.01e-05	0.307419
GCHFR	-0.00457946	0.482152
GCK	0.000624702	0.284045
BLOC1S1	-0.00655628	0.447154
KAT2A	-0.0226574	0.0492886
GCNT1	0.00692074	0.0900025
GCSH	0.00700325	0.0875889
GDF10	0.0130242	0.0168318
GDI1	-0.00818932	0.386115
GDI2	0.00538363	0.127096
GDNF	-0.00416038	0.466717
GEM	0.00443632	0.153328
GFAP	0.00967182	0.0450965
GFER	-0.0015042	0.368585
GFPT1	-0.0110878	0.294842
GFRA1	-0.012174	0.26156
GFRA2	-0.0119331	0.268039
GFRA3	0.00360884	0.1781
GGCX	0.00168614	0.241997
GGT1	-0.0129597	0.237868
GGT3P	0.00440941	0.154154
GGTA1P	0.0249478	0.000317581
B4GALT1	0.000379675	0.292556
GGT7	-0.015416	0.174352
GGT5	-0.00434556	0.473387
GH1	-0.010358	0.317073
GH2	-0.00506665	0.498793
GHR	-0.0162871	0.152757
GHRHR	0.000315899	0.29516
GHSR	0.00226863	0.220338
GIPR	0.000803059	0.276423
GJA1	0.00800708	0.0699314
GJA4	0.0125892	0.019436
GJA8	0.00440415	0.154408
GJB1	0.00064797	0.282901
GJB3	0.00344876	0.183181
GK	-0.0160684	0.157838
GK3P	-0.0174941	0.128874
GLA	-0.0141946	0.205602
GLB1	-0.013519	0.222434
GCLC	0.000568294	0.286585
GCLM	-0.00447855	0.478404
GLDC	0.0101389	0.0388084
GLE1	-0.0201498	0.0809832
GLG1	0.00873326	0.058562
GLI1	-0.00154147	0.369855
GLI3	0.00666581	0.0962271
GLI4	-0.0152652	0.178671
GLO1	0.00633243	0.103341
GLRA2	0.00223841	0.221291
GLRB	-0.00937936	0.346545
GLS	-0.020954	0.0692327
GLRX	-0.0090759	0.357406
GLUD1	-0.000661882	0.334096
GLUD2	0.00458727	0.149136
GLUL	0.00692425	0.0898755
GM2A	-0.0090361	0.358168
GMDS	-0.01665	0.146024
GMFB	0.0163026	0.0070503
GML	-0.00344981	0.440993
GMPR	-0.00729668	0.419144
GNA11	-0.00473336	0.487551
GNA12	0.00965211	0.0454141
GNA15	0.00206766	0.228023
GNAI1	0.00363405	0.177337
GNAI2	0.00912508	0.0528455
GNAI3	-0.00342157	0.440041
GNAL	-0.00430456	0.471672
GNAO1	0.0059494	0.111725
GNAQ	0.00926032	0.0508765
GNAS	-0.0177316	0.124619
GNAZ	-0.0124473	0.253366
GNB1	0.00554863	0.121888
GNB2	0.00229735	0.219322
GNB3	-0.0235415	0.0401423
GNG3	0.00406619	0.165015
GNG4	0.00405093	0.165714
GNG5	0.00173807	0.239964
GNG7	0.0043245	0.156949
GNG10	-0.00960845	0.339812
GNG11	0.00513555	0.133765
GNL1	-0.0204154	0.0769817
GNRH1	-0.0194724	0.09375
GNRH2	0.00264907	0.207762
GNS	-0.00944478	0.344639
GOLGA1	-0.0167075	0.14469
GOLGA2	-0.00479491	0.490028
GOLGA3	-0.0119811	0.26626
GOLGA4	-0.0067847	0.439278
GOLGB1	0.00716782	0.0842861
GOT1	-0.000331707	0.320757
GOT2	-0.00286021	0.419842
SFN	0.00396837	0.168255
GP9	0.00437333	0.15517
GPC1	-0.000189049	0.31485
GPD1	0.0128775	0.0178481
GPD2	-0.00223468	0.395897
GPI	-0.00529297	0.491108
GPLD1	-0.0296335	0.00838415
GPM6A	-0.00638709	0.452109
GPM6B	0.00634853	0.103023
CCR10	-0.0195621	0.0924162
GPR3	-0.00870855	0.36922
GPR4	-0.005276	0.492251
XCR1	0.00415546	0.162221
GPR6	-0.00679417	0.438389
NPBWR1	0.0054892	0.123158
CXCR3	-0.00589929	0.470465
PRLHR	0.00116785	0.261496
GPR12	0.00324461	0.189088
UTS2R	4.41e-05	0.306021
GPR17	0.00895541	0.0552591
GPR19	-0.0198343	0.0870173
GPR20	0.0195123	0.00349339
GPR21	-0.0109052	0.300559
GPR22	-0.0104291	0.314596
MCHR1	-0.000405377	0.323806
GPR25	0.0117492	0.0244538
GPR26	0.014239	0.0128938
GPR27	-4.13e-05	0.310277
GPER1	0.00429063	0.158219
GPR34	0.00295638	0.198234
GPR37	-0.000200958	0.315422
MLNR	0.00826255	0.0654217
GPR39	-0.00703594	0.429688
FFAR1	0.00114476	0.262767
GRK4	-0.0132562	0.229802
GRK5	-0.0132047	0.231834
GRK6	-0.00441078	0.476181
MKNK2	-0.0237247	0.0386179
GPS1	0.0043193	0.157139
GPS2	-0.000522509	0.328506
GPT	0.00449381	0.151867
GPX1	-0.0106725	0.306911
GPX3	0.00976268	0.0433816
GPX4	0.00589263	0.113377
GPX5	0.00169107	0.241806
GPX7	-0.0239509	0.0364583
GRB2	-0.010598	0.309324
GRB7	-0.00915262	0.354929
GRB10	0.00543602	0.125508
GRB14	0.0146921	0.0111153
RAPGEF1	0.00331506	0.186865
GRIA1	-0.0102159	0.321265
GRIA2	-0.00212762	0.391197
GRIA3	-0.00124655	0.357851
GRIA4	-0.0124004	0.255018
GRID1	0.00276331	0.204014
GRID2	0.00762933	0.0764101
GRN	0.000345283	0.29408
GRIK1	-0.0104245	0.31466
GRIK2	-0.00801041	0.39253
GRIK3	-0.00023119	0.316374
GRIK4	0.0125596	0.0196265
GRIK5	0.0023884	0.216273
GRIN1	-0.0138078	0.214876
GRIN2A	-0.0171977	0.134019
GRIN2B	-0.00927724	0.35061
GRIN2C	0.00465589	0.146913
GRIN2D	0.00326933	0.188453
GRINA	0.000671174	0.282139
NR3C1	-0.0137144	0.217353
ARHGAP35	-0.00851562	0.375889
GRM1	-0.0024231	0.403582
GRM2	0.00501056	0.137195
GRM3	0.0188798	0.00400152
GRM4	-0.00935785	0.347561
GRM5	-0.0179873	0.120173
GRM7	-0.0132855	0.22904
GRM8	-0.00937323	0.347053
CXCL1	0.00381851	0.171875
CXCL2	0.00402616	0.166603
CXCL3	0.00802288	0.0695503
GRP	0.00167085	0.242632
PDIA3	-0.00821114	0.385226
GRPR	-0.00893132	0.361725
GRSF1	0.0047994	0.142785
GSK3A	-0.0110357	0.297129
GSK3B	-0.0136967	0.218051
GSN	0.00323755	0.189342
GSPT1	-0.00507423	0.498666
GSR	-0.0170437	0.137894
GSS	0.000980305	0.269563
GSTA4	-0.00358871	0.446646
GSTM1	0.000839708	0.274771
GSTM2	0.00932571	0.0496697
GSTM3	0.00759909	0.0768547
GSTM4	-0.0106549	0.307863
GSTM5	-0.000705716	0.336128
GSTP1	0.000862454	0.274136
GSTT1	-0.00961123	0.339748
GSTZ1	-0.00337663	0.43858
MSH6	-0.00596447	0.467607
GTF2A1	-0.0218127	0.0593877
GTF2A2	0.002447	0.214812
GTF2B	-0.0126825	0.245617
GTF2E1	0.00419912	0.16095
GTF2E2	-0.00206471	0.388974
GTF2F1	-0.00234195	0.400152
GTF2F2	-0.00464394	0.484248
GTF2H1	-0.0137066	0.217543
GTF2H3	-0.00490173	0.494728
GTF2H4	-0.0139867	0.210239
GTF2I	-0.0186651	0.107152
GTF3A	-0.0122851	0.258194
BRF1	-0.0138579	0.213796
GTF3C1	-0.00780892	0.399835
GTF3C2	-0.0197489	0.0886687
GUCY1A2	0.00337198	0.185595
GUCA1B	-0.0019086	0.382876
GUCA2A	0.000151074	0.301575
GUCA2B	-0.0234671	0.041095
GUCY1A1	-0.00565501	0.478786
GUCY1B1	-0.000574977	0.330285
GUK1	0.0124366	0.0201347
GUSB	-0.0130177	0.236598
GYG1	0.0145013	0.011814
GYPC	0.008337	0.0638974
GYPE	0.00377716	0.173336
GYS1	-0.00214905	0.392149
GZMH	-0.00732279	0.418318
GZMB	-0.00139616	0.363885
GZMM	-0.00282391	0.418191
H1F0	-0.0236964	0.038872
HIST1H1C	-0.0183044	0.114647
HIST1H1D	-0.0332766	0.00228659
HIST1H1E	-0.0267956	0.0189914
HIST1H2AE	-0.016136	0.156441
HIST1H2AD	0.00236159	0.216908
H2AFX	-0.00480127	0.490282
H2AFZ	-0.0122144	0.260163
HIST1H2BD	-0.00271144	0.413427
HIST1H2BB	-0.00838413	0.379891
H3F3B	0.00108492	0.26518
HIST1H1A	-0.0307413	0.00666921
HSD17B10	0.00616822	0.106834
HAGH	0.00822184	0.0662475
HADHA	0.00675353	0.0931784
HADHB	0.0128404	0.0182927
HADH	-0.0102111	0.321519
HARS	-0.000643482	0.33327
HBA1	0.00504873	0.136306
HBA2	0.00426279	0.159172
HBM	0.0113844	0.0270579
HBB	0.0047627	0.143864
HBG1	0.0143284	0.0125762
HBQ1	0.0137615	0.0141641
HBZ	4.56e-05	0.305894
HCCS	-0.00689959	0.434642
HCFC1	-0.00975367	0.335556
HCK	-0.000571789	0.330094
HCLS1	0.00350597	0.181212
HCRT	0.00662735	0.0971799
HCRTR1	0.00825893	0.0656123
HTT	-0.0137202	0.217162
HDAC1	-0.00212185	0.391133
HDAC2	-0.0147101	0.19093
HDC	0.0069759	0.0884146
HDGF	0.00964361	0.0454776
HDLBP	0.00861523	0.0602769
HELLS	-0.0320337	0.00374746
HEXA	0.000130105	0.302591
HEXB	-0.00383599	0.455285
CFH	-0.00746433	0.413173
HGD	-0.00810046	0.389418
HGF	0.00728073	0.08219
NRG1	-0.00833239	0.381479
HHEX	-0.00218479	0.39361
HIF1A	0.00011664	0.303417
HIP1	-0.00457828	0.482025
UBE2K	-0.00038347	0.322917
HINT1	0.0086103	0.060404
HIVEP1	-0.00273949	0.415015
HIVEP2	-0.020435	0.0766641
HK1	-0.0030629	0.426956
HK2	-0.00345658	0.441374
ZBTB48	-0.0160354	0.158727
HLA-A	0.00617001	0.106707
HLA-B	0.00278072	0.203443
HLA-C	0.00209791	0.22669
HLA-DMA	0.00478933	0.143166
HLA-DMB	0.00923502	0.0511306
HLA-DOA	0.0148432	0.0105437
HLA-DOB	0.0017465	0.239202
HLA-DPA1	-0.00213055	0.391324
HLA-DPB1	-0.00735133	0.416857
HLA-DPB2	-0.00882763	0.365218
HLA-DQB1	0.00543764	0.125318
HLA-DQB2	-0.00333207	0.436801
HLA-DRA	0.00616615	0.106898
HLA-DRB1	0.00900663	0.054624
HLA-DRB3	0.00419966	0.160887
HLA-DRB4	0.00441655	0.1539
HLA-DRB5	0.00970369	0.0444614
HLF	-0.0132112	0.23158
HLA-E	0.00594993	0.111662
HLA-F	0.00273112	0.205348
HLA-G	0.00441694	0.153773
HLA-H	0.00778014	0.0741235
HLA-J	0.00809889	0.0678989
HLA-L	-0.00196122	0.384972
MR1	0.0015232	0.248476
HLCS	0.0073725	0.0807292
HMBS	-0.00882726	0.365282
HMGB1	-0.00550143	0.483867
HMGB2	-0.0174035	0.130399
HMGB3	-0.00839344	0.37951
HMGN1	-0.0183016	0.114774
HMGN2	-0.00320716	0.432292
HMGCL	0.00901021	0.0545605
HMGCR	0.00338768	0.185277
HMGCS1	0.00937729	0.048971
HMGCS2	0.00806552	0.0686611
HMGA1	0.00628623	0.104357
HMOX1	0.00295197	0.198488
HMOX2	0.00510514	0.134718
NR4A1	-0.0109772	0.29859
HMX1	0.00372046	0.174733
HMX2	0.00215785	0.224657
FOXA2	-0.000408628	0.323933
FOXA3	-0.00569543	0.477833
ONECUT1	0.00382927	0.171621
HNMT	-0.012251	0.259083
SLC29A2	-0.00248817	0.406059
HNRNPA1	-0.0103206	0.317962
HNRNPA2B1	-9.88e-05	0.311865
HNRNPAB	-0.0168647	0.141641
HNRNPC	0.00656123	0.0991489
HNRNPD	0.00480106	0.142658
HNRNPF	-0.0199927	0.083905
HNRNPH1	-0.0216827	0.0607851
HNRNPH2	-0.0171668	0.134654
HNRNPH3	-0.0101525	0.323615
HNRNPK	-0.00316333	0.43045
HNRNPL	-0.0232681	0.0430005
HNRNPU	-0.0196538	0.0902566
TLX1	0.000708505	0.280551
TLX2	0.00671094	0.0948298
HOXA3	-0.000726329	0.337144
HOXA5	-0.00566536	0.478595
HPCA	-0.0157975	0.164126
HOXB7	7.74e-05	0.304751
HOXC12	-0.000425837	0.324632
HOXD1	-0.00284627	0.418763
HOXD8	-0.00467285	0.485328
HOXD9	-0.0135539	0.221481
HPCAL1	-0.0028783	0.420541
HPGD	0.00590722	0.112868
HPN	-0.00280866	0.417429
HPR	0.00585577	0.114329
HPRT1	-0.00587867	0.471037
HPS1	-0.0158034	0.163999
HRAS	0.00969755	0.0445884
AGFG1	-0.000150177	0.31377
AGFG2	0.00322618	0.190041
HRH1	0.0063933	0.102325
HRC	-0.00494179	0.49638
HRH2	-0.0256492	0.0247713
PRMT2	0.0117108	0.0249619
PRMT1	0.00099459	0.26861
HES1	0.000296409	0.295859
HSBP1	0.0164121	0.00692327
HSD11B1	-0.00436064	0.474149
HSD11B2	-0.0162166	0.1539
HSD17B1	-0.00902877	0.358549
HSD17B3	-0.00610886	0.461573
HSD17B4	0.000202729	0.29967
HSF1	-0.00328779	0.435213
HSF2	-0.0046566	0.48482
HSF4	-0.0186298	0.107914
DNAJB2	-0.00379294	0.453633
DNAJA1	0.00828586	0.0649136
HSPA1A	-0.00328719	0.43515
HSPA1L	-0.0106278	0.308753
HSPA2	0.00315732	0.191883
HSPA4	0.0018806	0.234311
HSPA5	-0.014041	0.208651
HSPA6	-0.00233032	0.39939
HSPA8	0.0102051	0.0381733
HSPA9	0.0100219	0.0402058
HSPB1	0.00967898	0.0448425
HSPB2	0.000774401	0.277757
HSP90AA1	-0.000771866	0.338669
IGSF3	-0.0142083	0.205158
HSP90AB1	-0.00875085	0.368204
HSPD1	0.00364941	0.176829
HSPE1	0.00627542	0.104802
DNAJB1	0.00306559	0.194868
DNAJC4	-0.00632598	0.454332
NDST1	-0.0101859	0.3219
FOXN2	-0.00743375	0.41419
HTR1A	-0.00118768	0.356072
HTR1E	0.0109208	0.0304878
HTR1F	-0.0336904	0.00190549
HTR2A	-0.025166	0.0280107
HTR2C	-0.011524	0.280551
HTR4	-0.0166552	0.145706
HTR5A	-0.0158382	0.162983
HTR7	0.00894565	0.0553862
HUS1	-0.0126463	0.246634
TNC	0.00186274	0.234693
IAPP	0.00198056	0.230818
IARS	0.00420538	0.160696
ICA1	-0.0309036	0.00628811
ICAM2	6.66e-07	0.308117
ICAM3	0.00345296	0.18299
ICAM4	0.00158318	0.246189
MRPL58	-0.0083635	0.380272
ID1	-0.00264286	0.411649
ID2	-0.0184849	0.11109
ID3	0.0043661	0.155361
ID4	-0.0086367	0.371951
IDE	-0.022262	0.0541159
IDH1	-0.00515085	0.49657
IDH2	0.0131545	0.0164507
IDH3A	-0.00379289	0.45357
IDH3B	-0.00713386	0.425749
IDH3G	-0.01014	0.32406
IDI1	0.0144308	0.0121316
IDS	1.13e-05	0.307292
IDUA	-0.0108251	0.302909
IFI16	-0.00723941	0.421494
IFI27	-0.00499709	0.49892
IFI35	-0.00186247	0.381098
SP110	0.00121294	0.259527
IFIT2	0.00459735	0.148819
IFIT1	-0.00231481	0.398819
IFIT3	-0.00198763	0.385925
IFNAR1	0.00161368	0.244474
IFNAR2	-0.0110198	0.297447
IFNGR1	0.000484724	0.289761
IFNGR2	-0.0154312	0.173971
IFRD1	-0.0178252	0.122586
IGBP1	-0.00452746	0.480564
IGF1	-0.00704455	0.429116
IGF1R	-0.0244183	0.0335366
IGF2R	-0.00176812	0.377033
IGFALS	0.00609218	0.10893
IGFBP2	-0.010855	0.301956
IGFBP3	-0.0108892	0.301067
IGFBP5	-0.00210783	0.390689
IGFBP6	-0.00103286	0.349276
IGFBP7	0.0113164	0.027439
CYR61	-0.00165753	0.373095
IGHMBP2	-0.00708615	0.427655
RBPJ	-0.00612253	0.461255
IGLL1	-0.0186356	0.107787
IGSF1	0.00347093	0.182546
IK	-0.00944738	0.344512
IKBKB	-0.0131892	0.23266
IL1B	-0.0131171	0.234502
IL1RAP	-0.022854	0.0470655
IL2RB	0.000295936	0.295986
IL3RA	0.00154441	0.24765
IL4R	0.00355348	0.179497
IL6R	-0.0183554	0.11344
IL6ST	-0.00804038	0.391514
IL7R	-0.00703004	0.430005
IL9R	-0.0016603	0.373158
IL10RA	0.00457733	0.149517
IL10RB	0.0053746	0.12735
IL11	-0.0144857	0.196773
IL11RA	-0.00478933	0.489837
IL12RB2	-0.00889416	0.363122
IL13RA1	0.00958063	0.0463669
IL13RA2	-0.00112752	0.353722
IL15	-0.0130498	0.236026
IL15RA	-0.0077291	0.403328
FOXK2	0.00104932	0.266578
ILF2	-0.00485817	0.492886
ILF3	0.00254686	0.211446
ILK	0.00012477	0.3031
IMPA1	-0.0136315	0.219449
IMPA2	-0.00601697	0.465066
IMPDH1	-0.00605906	0.463415
IMPDH2	-0.0157309	0.165841
IMPG1	-0.00737308	0.415968
INCENP	-0.00470475	0.486471
ING1	-0.0215656	0.062373
ING2	-0.0183862	0.113059
INHA	-0.0144621	0.197726
INHBA	-0.00429834	0.471545
INHBB	0.00603888	0.11001
INHBC	0.00032926	0.294779
INPP1	-0.00864122	0.371824
INPP4A	0.00362392	0.177846
INPP5A	-0.00880567	0.365981
INPP5B	-0.0163762	0.150978
INPP5D	-0.0017035	0.374619
INPPL1	-0.00154245	0.369919
INSIG1	0.00874004	0.058435
INSL3	-0.00448507	0.478976
INSM1	-0.00412591	0.465765
INSR	-0.0211075	0.0672002
EIF3E	-0.0131177	0.234439
IPP	-0.00560452	0.480628
IPW	-0.0166675	0.145452
IRAK1	-0.0110849	0.295033
ITGA6	-0.000788514	0.339431
IREB2	-0.0224068	0.0524009
IRF2	-0.00985345	0.332063
IRF3	-0.0209512	0.0693598
IRF5	-0.000196941	0.315231
IRF7	-0.00117022	0.355183
IRS1	-0.0132577	0.229675
ISG20	2.41e-05	0.306911
ISL1	-0.00855104	0.374682
ISLR	-0.0233937	0.0417937
ITGA1	0.00196636	0.231707
ITGA2	-0.0025094	0.406504
ITGA2B	-0.022626	0.0497967
ITGA3	-0.0130148	0.236662
ITGA5	0.00353399	0.180069
ITGA7	0.00454443	0.150534
ITGA9	0.0017606	0.23844
ITGAE	0.0032416	0.189151
ITGAM	0.00365609	0.176448
ITGAV	0.00485908	0.141197
ITGAX	0.00216482	0.224276
ITGB1	-0.00065514	0.333651
ITGB2	0.0105031	0.035188
ITGB4	0.00739159	0.080221
EIF6	0.0023422	0.21767
ITGB5	0.00939788	0.0487805
ITGB7	0.00700871	0.0874619
ITGB8	5.74e-05	0.305196
ITIH4	-0.016893	0.141006
STT3A	-0.00787248	0.397675
ITPA	-0.00831325	0.381923
ITPK1	-0.014845	0.187881
ITPKA	-0.00746094	0.413427
ITPKB	0.00723262	0.0828887
ITPR1	-0.0118167	0.27331
ITPR2	0.00402487	0.16673
ITPR3	-0.000129936	0.313199
IVD	0.000703103	0.280932
IVL	-0.00201975	0.387386
JAG2	-0.00329499	0.43534
JAK1	-0.0110409	0.297002
JAK2	-0.0311266	0.00565295
JAK3	-0.0127376	0.244093
JARID2	-0.0251568	0.0281377
JUN	0.00298723	0.197027
JUNB	-0.00821601	0.384972
JUND	-0.0145237	0.195694
JUP	0.00201075	0.229929
ANOS1	0.00750223	0.0781885
CD82	8.92e-05	0.304306
KARS	-0.0130006	0.23717
KCNA1	-0.0119021	0.269499
KCNA2	-0.00733931	0.417429
KCNA3	0.00585132	0.114456
KCNA4	-0.0163321	0.152185
KCNA5	-0.000146594	0.313643
KCNB1	-0.0256396	0.0249619
KCNC1	-0.0223954	0.0525915
KCNC2	-0.00574124	0.4758
KCNC3	-0.0214767	0.0631987
KCNC4	-0.0185892	0.10893
KCND1	-0.00712746	0.426131
KCND2	-0.00492332	0.495554
KCND3	-0.0333722	0.00215955
KCNF1	-0.00801604	0.392213
KCNG1	0.00809781	0.0680259
KCNH1	-0.0141471	0.206555
KCNH2	-0.00294068	0.423209
KCNJ2	-0.0089332	0.361535
KCNJ3	-0.0195624	0.0922891
KCNJ4	0.00451684	0.151296
KCNJ5	-0.00567837	0.478341
KCNJ6	-0.0110733	0.295287
KCNJ8	0.00455284	0.149898
KCNJ9	-0.020182	0.0804116
KCNJ10	-0.00105135	0.350165
KCNJ11	-0.00923808	0.351753
KCNJ12	0.000200398	0.29986
KCNJ14	-0.00790133	0.39685
KCNJ16	0.00715626	0.0846672
KCNK1	0.00504691	0.136369
KCNK2	-0.00314185	0.42937
KCNK3	0.00109775	0.264736
KCNMA1	-0.014138	0.206809
KCNMB1	-0.000660401	0.334032
KCNN1	-0.00393555	0.458397
KCNN2	0.0086291	0.0598958
KCNN3	0.00390314	0.170097
KCNN4	-0.0135516	0.221608
KCNQ1	0.0114518	0.0264863
KCNQ2	0.00402844	0.166413
KCNQ3	-0.00294401	0.423272
KCNS1	-0.00995349	0.329078
KCNS2	-0.0189253	0.102452
KCNS3	-0.00816874	0.386814
KDR	-0.00198545	0.385861
KHK	-0.00822893	0.384782
KIF2A	0.00849015	0.0619284
KIF3C	0.00499892	0.137513
KIF5A	-0.0252663	0.027439
KIF5B	-0.0155925	0.170541
KIF5C	-0.016172	0.155424
KIFC3	-0.00358121	0.446138
KISS1	-0.000723635	0.337081
KIT	-0.00614331	0.460556
KLK2	0.00172832	0.240409
KLKB1	-0.00549904	0.484184
KLRC1	0.00597314	0.111217
KLRC2	0.00876344	0.0581174
KLRC3	0.00243697	0.215193
KNG1	-0.00649048	0.449314
KLC1	0.00787952	0.0724721
KIF11	-0.0193748	0.0955285
KIF25	-0.00857379	0.373984
KIF22	-0.0107393	0.304624
KPNA1	-0.0082921	0.382685
KPNB1	0.000294559	0.296049
KPNA2	0.00946224	0.0479548
KPNA3	-0.00704754	0.428989
KPNA4	0.00348004	0.182228
KPNA5	-0.0184811	0.111217
TNPO1	-0.00913474	0.355564
IPO5	-0.0180101	0.119792
KRAS	0.000169545	0.301004
KRTAP5-9	-0.000233103	0.316502
KRT3	-0.00434163	0.473196
KRT8	-0.00600113	0.465892
KRT9	0.00125939	0.25813
KRT10	-0.0112602	0.288618
KRT14	0.00473133	0.144944
KRT15	-0.002269	0.397358
KRT17	0.00179772	0.23736
[truncated: 13,745 more rows]
