# Supplementary material for: Dementia risk in Parkinson’s disease is associated with interhemispheric connectivity loss and determined by regional gene expression
Source: Neuroimage Clin. 2020 Oct 15;28:102470. doi: 10.1016/j.nicl.2020.102470 (PMC7581968; doi:10.1016/j.nicl.2020.102470)
Supplement: Supplementary data 3 [file mmc3.xlsx]

## Sheet: Downweighted_Subcortical-cortic
Downweighted Subcortical-cortical Genes
source	term_name	term_id	adjusted_p_value	negative_log10_of_adjusted_p_value	term_size	query_size	intersection_size	effective_domain_size	intersections
GO:BP	myelination	GO:0042552	2.89789e-06	5.53792	140	146	12	17916	FA2H,MAG,ASPA,KLK6,UGT8,PMP22,GAL3ST1,SH3TC2,TMEM98,MAL,SIRT2,PLP1
GO:BP	ensheathment of neurons	GO:0007272	3.69896e-06	5.43192	143	146	12	17916	FA2H,MAG,ASPA,KLK6,UGT8,PMP22,GAL3ST1,SH3TC2,TMEM98,MAL,SIRT2,PLP1
GO:BP	axon ensheathment	GO:0008366	3.69896e-06	5.43192	143	146	12	17916	FA2H,MAG,ASPA,KLK6,UGT8,PMP22,GAL3ST1,SH3TC2,TMEM98,MAL,SIRT2,PLP1
GO:BP	galactolipid biosynthetic process	GO:0019375	0.00259603	2.58569	6	76	3	17916	FA2H,UGT8,GAL3ST1
GO:BP	galactosylceramide biosynthetic process	GO:0006682	0.00259603	2.58569	6	76	3	17916	FA2H,UGT8,GAL3ST1
GO:BP	oligodendrocyte differentiation	GO:0048709	0.00354587	2.45028	103	146	8	17916	SLC45A3,FA2H,MAG,ASPA,CNP,TMEM98,BOK,PLP1
GO:BP	glial cell differentiation	GO:0010001	0.00525457	2.27946	230	146	11	17916	SLC45A3,FA2H,MAG,ASPA,CNP,SH3TC2,TMEM98,BOK,LDLR,SIRT2,PLP1
GO:BP	glycosylceramide biosynthetic process	GO:0046476	0.00722456	2.14119	8	76	3	17916	FA2H,UGT8,GAL3ST1
GO:BP	galactosylceramide metabolic process	GO:0006681	0.00722456	2.14119	8	76	3	17916	FA2H,UGT8,GAL3ST1
GO:BP	galactolipid metabolic process	GO:0019374	0.0108037	1.96643	9	76	3	17916	FA2H,UGT8,GAL3ST1
GO:BP	axon ensheathment in central nervous system	GO:0032291	0.0175587	1.75551	23	33	3	17916	FA2H,MAG,ASPA
GO:BP	central nervous system myelination	GO:0022010	0.0175587	1.75551	23	33	3	17916	FA2H,MAG,ASPA
GO:BP	gliogenesis	GO:0042063	0.0178443	1.7485	313	146	12	17916	SLC45A3,GJC2,FA2H,MAG,ASPA,CNP,SH3TC2,TMEM98,BOK,LDLR,SIRT2,PLP1

## Sheet: Upweighted_Subcortical-cortical
Upweighted Subcortical-cortical genes
source	term_name	term_id	adjusted_p_value	negative_log10_of_adjusted_p_value	term_size	query_size	intersection_size	effective_domain_size	intersections
GO:BP	synaptic transmission, glutamatergic	GO:0035249	0.000206606	3.68486	105	762	19	17916	KMO,GRIA2,NLGN1,GRIK1,PTGS2,NRXN1,SHANK2,GRM7,CACNA1A,GRIA1,LRRK2,DRD2,MEF2C,OXTR,UNC13B,GRIK2,SLC17A6,TSHZ3,NPY2R
GO:BP	neurogenesis	GO:0022008	0.000230624	3.6371	1683	1378	187	17916	HAND2,FOXA2,EVL,HDAC10,PAK4,EPHA8,DCX,WNT11,TAL1,ARX,CSPG4,RBFOX2,DCT,FRY,EFNA4,LHX3,BMP2,TERT,CTF1,YTHDF2,BMPR2,FZD7,DAB1,GRB7,EPHA6,GFRA3,PLK2,EGR2,EXT1,INSM1,NLGN1,DOK5,CRABP2,FGF13,DIO3,EIF4E,FBXO45,PRKCI,DRAXIN,PSPN,MINK1,LGI1,MYCBP2,CDK5R1,PER2,NRXN1,TRAK1,NCS1,SHANK2,LZTS3,NLGN4X,INPP5F,PTEN,CACNA1A,HDGFL3,RIMS2,CSMD3,PTPRG,SEZ6,LGR6,BRINP3,TCTN1,CAMK1,LRRK2,DRD2,HPRT1,TTC8,MEF2C,TIAM1,MYO…
GO:BP	modulation of chemical synaptic transmission	GO:0050804	0.000376747	3.42395	457	762	45	17916	KMO,SCTR,AKAP7,GRIA2,NLGN4Y,PLK2,EGR2,SHISA6,NLGN1,GRIK1,EIF4E,LGI1,SYP,CACNG4,PRKAR2B,PTGS2,NRXN1,NCS1,SHANK2,NLGN4X,PTEN,GRM7,CACNA1A,CPLX2,RIMS2,SYBU,USP46,GRIA1,FGF14,LRRK2,DRD2,MEF2C,BDNF,LRRTM1,JAK2,CHRNA3,OXTR,UNC13B,CACNB3,RAB3B,CALB2,GRIK2,SHISA9,TSHZ3,NPY2R
GO:BP	regulation of trans-synaptic signaling	GO:0099177	0.000401233	3.3966	458	762	45	17916	KMO,SCTR,AKAP7,GRIA2,NLGN4Y,PLK2,EGR2,SHISA6,NLGN1,GRIK1,EIF4E,LGI1,SYP,CACNG4,PRKAR2B,PTGS2,NRXN1,NCS1,SHANK2,NLGN4X,PTEN,GRM7,CACNA1A,CPLX2,RIMS2,SYBU,USP46,GRIA1,FGF14,LRRK2,DRD2,MEF2C,BDNF,LRRTM1,JAK2,CHRNA3,OXTR,UNC13B,CACNB3,RAB3B,CALB2,GRIK2,SHISA9,TSHZ3,NPY2R
GO:BP	regulation of postsynaptic membrane potential	GO:0060078	0.000856401	3.06732	149	762	22	17916	RGS7BP,GRIA2,NLGN1,GRIK1,NRXN1,P2RX2,SHANK2,NLGN4X,PTEN,RIMS2,SEZ6,GRIA1,FGF14,LRRK2,DRD2,MEF2C,BDNF,CHRNA3,UNC13B,CACNB3,GRIK2,NPY2R
GO:BP	anterograde trans-synaptic signaling	GO:0098916	0.00159939	2.79605	718	770	60	17916	HTR3C,KMO,SCTR,AKAP7,CHAT,GRIA2,NLGN4Y,SLC18A2,PLK2,EGR2,SHISA6,NLGN1,GRIK1,EIF4E,MINK1,LGI1,KCNMB1,SYP,CACNG4,PRKAR2B,PTGS2,NRXN1,P2RX2,GLS,NCS1,SHANK2,NLGN4X,PTEN,GRM7,FGF12,CACNA1A,CPLX2,RIMS2,SYBU,USP46,SEZ6,GRIA1,FGF14,LRRK2,DRD2,LIN7A,MEF2C,BDNF,LRRTM1,JAK2,CHRNA3,OXTR,UNC13B,RIMBP2,CACNB3,RAB3B,CALB2,GRIK2,SHISA9,ERC2,SLC17A6,HTR2C,TSHZ3,NPY2R,LRP6
GO:BP	chemical synaptic transmission	GO:0007268	0.00159939	2.79605	718	770	60	17916	HTR3C,KMO,SCTR,AKAP7,CHAT,GRIA2,NLGN4Y,SLC18A2,PLK2,EGR2,SHISA6,NLGN1,GRIK1,EIF4E,MINK1,LGI1,KCNMB1,SYP,CACNG4,PRKAR2B,PTGS2,NRXN1,P2RX2,GLS,NCS1,SHANK2,NLGN4X,PTEN,GRM7,FGF12,CACNA1A,CPLX2,RIMS2,SYBU,USP46,SEZ6,GRIA1,FGF14,LRRK2,DRD2,LIN7A,MEF2C,BDNF,LRRTM1,JAK2,CHRNA3,OXTR,UNC13B,RIMBP2,CACNB3,RAB3B,CALB2,GRIK2,SHISA9,ERC2,SLC17A6,HTR2C,TSHZ3,NPY2R,LRP6
GO:BP	generation of neurons	GO:0048699	0.0018016	2.74434	1578	1378	173	17916	HAND2,FOXA2,EVL,PAK4,EPHA8,DCX,WNT11,TAL1,ARX,RBFOX2,DCT,FRY,EFNA4,LHX3,BMP2,TERT,CTF1,YTHDF2,BMPR2,FZD7,DAB1,GRB7,EPHA6,GFRA3,PLK2,EGR2,EXT1,INSM1,NLGN1,DOK5,CRABP2,FGF13,DIO3,EIF4E,FBXO45,PRKCI,DRAXIN,PSPN,MINK1,LGI1,MYCBP2,CDK5R1,PER2,NRXN1,TRAK1,NCS1,SHANK2,LZTS3,NLGN4X,INPP5F,PTEN,CACNA1A,HDGFL3,RIMS2,CSMD3,PTPRG,SEZ6,LGR6,BRINP3,TCTN1,CAMK1,LRRK2,DRD2,HPRT1,TTC8,MEF2C,TIAM1,MYO16,NR2F1,BDNF…
GO:BP	trans-synaptic signaling	GO:0099537	0.00241468	2.61714	727	770	60	17916	HTR3C,KMO,SCTR,AKAP7,CHAT,GRIA2,NLGN4Y,SLC18A2,PLK2,EGR2,SHISA6,NLGN1,GRIK1,EIF4E,MINK1,LGI1,KCNMB1,SYP,CACNG4,PRKAR2B,PTGS2,NRXN1,P2RX2,GLS,NCS1,SHANK2,NLGN4X,PTEN,GRM7,FGF12,CACNA1A,CPLX2,RIMS2,SYBU,USP46,SEZ6,GRIA1,FGF14,LRRK2,DRD2,LIN7A,MEF2C,BDNF,LRRTM1,JAK2,CHRNA3,OXTR,UNC13B,RIMBP2,CACNB3,RAB3B,CALB2,GRIK2,SHISA9,ERC2,SLC17A6,HTR2C,TSHZ3,NPY2R,LRP6
GO:BP	synaptic signaling	GO:0099536	0.00266027	2.57507	746	770	61	17916	HTR3C,KMO,SCTR,AKAP7,CHAT,GRIA2,NLGN4Y,SLC18A2,PLK2,EGR2,SHISA6,NLGN1,GRIK1,EIF4E,MINK1,LGI1,KCNMB1,SYP,CDK5R1,CACNG4,PRKAR2B,PTGS2,NRXN1,P2RX2,GLS,NCS1,SHANK2,NLGN4X,PTEN,GRM7,FGF12,CACNA1A,CPLX2,RIMS2,SYBU,USP46,SEZ6,GRIA1,FGF14,LRRK2,DRD2,LIN7A,MEF2C,BDNF,LRRTM1,JAK2,CHRNA3,OXTR,UNC13B,RIMBP2,CACNB3,RAB3B,CALB2,GRIK2,SHISA9,ERC2,SLC17A6,HTR2C,TSHZ3,NPY2R,LRP6
GO:BP	oligodendrocyte development	GO:0014003	0.00322662	2.49125	47	1378	15	17916	HDAC10,PTEN,HDAC11,NKX2-2,ZNF488,KCNJ10,MYRF,LPAR1,OLIG1,ABCA2,GSN,CD9,SOX10,CNTN2,NKX6-2
GO:BP	regulation of synaptic transmission, glutamatergic	GO:0051966	0.00355532	2.44912	71	762	14	17916	KMO,NLGN1,GRIK1,PTGS2,NRXN1,SHANK2,GRM7,LRRK2,DRD2,MEF2C,OXTR,GRIK2,TSHZ3,NPY2R
GO:BP	neuron differentiation	GO:0030182	0.00358547	2.44545	1412	1331	152	17916	HAND2,FOXA2,EVL,PAK4,EPHA8,DCX,WNT11,TAL1,ARX,RBFOX2,FRY,EFNA4,LHX3,BMP2,CTF1,BMPR2,FZD7,DAB1,GRB7,EPHA6,GFRA3,PLK2,EGR2,EXT1,INSM1,NLGN1,DOK5,CRABP2,FGF13,DIO3,EIF4E,FBXO45,PRKCI,DRAXIN,PSPN,MINK1,LGI1,MYCBP2,CDK5R1,NRXN1,TRAK1,NCS1,SHANK2,LZTS3,NLGN4X,INPP5F,PTEN,CACNA1A,HDGFL3,RIMS2,CSMD3,PTPRG,SEZ6,LGR6,BRINP3,TCTN1,CAMK1,LRRK2,DRD2,HPRT1,TTC8,MEF2C,TIAM1,MYO16,NR2F1,BDNF,DOK4,PLPPR5,NDN,NEUR…
GO:BP	axon development	GO:0061564	0.00689146	2.16169	532	1344	70	17916	EVL,EPHA8,DCX,ARX,EFNA4,LHX3,BMPR2,DAB1,GRB7,EPHA6,GFRA3,EGR2,EXT1,DOK5,CRABP2,FGF13,FBXO45,DRAXIN,PSPN,LGI1,MYCBP2,CDK5R1,NRXN1,TRAK1,INPP5F,PTEN,CACNA1A,LGR6,TCTN1,DRD2,TTC8,TIAM1,BDNF,DOK4,NDN,RNF165,JAK2,BCL2,NUMBL,EPHA5,WNT3,EPHA3,COBL,PLXNB1,MYOT,RPS6KA5,RHOA,TNC,APOD,ABL1,DDR1,PRKCQ,ITGB1,APBB2,CNTN6,NKX6-1,GAB2,SHTN1,GAB1,EFNA1,S100B,FEZ1,ZEB2,LAMA2,PSEN1,DNM2,NEO1,FGFR2,JAM3,CNTN2
GO:BP	nervous system development	GO:0007399	0.00721035	2.14204	2448	1383	247	17916	HAND2,FOXA2,SSTR4,EVL,HDAC10,GLIS2,PAK4,EPHA8,DCX,WNT11,SCTR,ST14,TAL1,ARX,CSPG4,RBFOX2,DCT,FRY,EFNA4,LHX3,BMP2,TERT,RPS6KA6,JHY,CTF1,ZIC5,YTHDF2,BMPR2,NRG4,CC2D2A,SIM2,FZD7,DAB1,NLGN4Y,GRB7,EPHA6,GFRA3,PLK2,EGR2,EXT1,INSM1,NLGN1,DOK5,CRABP2,GRIK1,FGF13,DIO3,EIF4E,FBXO45,PRKCI,DRAXIN,PSPN,CNTN5,MINK1,LGI1,MYCBP2,PROP1,CDK5R1,AK8,UTP11,PER2,NRXN1,TRAK1,PAM,NCS1,SHANK2,LZTS3,NLGN4X,INPP5F,NME5,PTEN…
GO:BP	glutamate receptor signaling pathway	GO:0007215	0.00723952	2.14029	100	734	16	17916	GRIA2,SHISA6,NLGN1,GRIK1,MINK1,CDK5R1,CACNG4,NRXN1,SHANK2,GRM7,GRIA1,MEF2C,TIAM1,FRRS1L,GRIK2,SHISA9
GO:BP	regulation of AMPA receptor activity	GO:2000311	0.00783453	2.10599	24	734	8	17916	SHISA6,NLGN1,MINK1,CACNG4,NRXN1,SHANK2,MEF2C,SHISA9
GO:BP	gliogenesis	GO:0042063	0.0081548	2.08859	313	1378	48	17916	HDAC10,DCX,TAL1,CSPG4,BMP2,TERT,DAB1,EGR2,PRKCI,CDK5R1,PTEN,TIAM1,NDN,NR1D1,PHGDH,RHOA,HDAC11,NKX2-2,OLIG2,ZNF488,ABL1,DUSP10,KCNJ10,MYRF,DAAM2,SUN2,LPAR1,NKX6-1,OLIG1,DLL1,CDK6,E2F1,ABCA2,S100B,GSN,LRP2,CD9,LAMA2,SOX8,PSEN1,OPALIN,NDRG1,SOX10,ARHGEF10,CNTN2,ERBB3,CERS2,NKX6-2
GO:BP	presynaptic membrane assembly	GO:0097105	0.011701	1.93178	11	465	5	17916	NLGN4Y,NLGN1,NRXN1,NLGN4X,PTEN
GO:BP	cell morphogenesis involved in neuron differentiation	GO:0048667	0.0145439	1.83732	611	713	48	17916	EVL,EPHA8,DCX,ARX,RBFOX2,EFNA4,LHX3,BMPR2,DAB1,GRB7,EPHA6,GFRA3,EGR2,EXT1,NLGN1,DOK5,CRABP2,FGF13,FBXO45,DRAXIN,PSPN,MINK1,LGI1,MYCBP2,CDK5R1,NRXN1,TRAK1,SHANK2,LZTS3,PTEN,CACNA1A,LGR6,TCTN1,LRRK2,DRD2,HPRT1,TTC8,MEF2C,TIAM1,BDNF,DOK4,NDN,RNF165,BCL2,NUMBL,CHRNA3,EPHA5,WNT3
GO:BP	chemical synaptic transmission, postsynaptic	GO:0099565	0.015877	1.79923	114	762	17	17916	NLGN1,NRXN1,P2RX2,SHANK2,NLGN4X,PTEN,RIMS2,SEZ6,LRRK2,DRD2,MEF2C,BDNF,CHRNA3,UNC13B,CACNB3,GRIK2,NPY2R
GO:BP	adult walking behavior	GO:0007628	0.0160447	1.79467	30	1357	11	17916	DAB1,CACNA1A,DRD2,HIPK2,AGTPBP1,KCNJ10,CHD7,ZIC1,CTNS,CNTN2,NPC1
GO:BP	cellular component morphogenesis	GO:0032989	0.0163102	1.78754	808	1359	96	17916	EVL,EPHA8,DCX,ARX,RBFOX2,EFNA4,LHX3,SYNPO2L,BMPR2,DAB1,GRB7,EPHA6,GFRA3,EGR2,EXT1,NLGN1,DOK5,CRABP2,FGF13,FBXO45,DRAXIN,PSPN,MINK1,LGI1,MYCBP2,CDK5R1,NRXN1,TRAK1,SHANK2,LZTS3,PTEN,CACNA1A,RIMS2,LGR6,TCTN1,LRRK2,DRD2,HPRT1,TTC8,SPINK2,MEF2C,TIAM1,MYO16,BDNF,DOK4,NDN,RNF165,BCL2,NUMBL,CHRNA3,EPHA5,WNT3,EPHA3,GPM6A,COBL,PLXNB1,KANK1,MYOT,RPS6KA5,RHOA,MAP4K4,ABL1,ACTN2,DDR1,PRKCQ,TNNT2,ITGB1,APBB2,CN…
GO:BP	axonogenesis	GO:0007409	0.0187546	1.72689	487	1287	62	17916	EVL,EPHA8,DCX,ARX,EFNA4,LHX3,BMPR2,DAB1,GRB7,EPHA6,GFRA3,EGR2,EXT1,DOK5,CRABP2,FGF13,FBXO45,DRAXIN,PSPN,LGI1,MYCBP2,CDK5R1,NRXN1,TRAK1,PTEN,CACNA1A,LGR6,TCTN1,DRD2,TTC8,TIAM1,BDNF,DOK4,NDN,RNF165,BCL2,NUMBL,EPHA5,WNT3,EPHA3,COBL,PLXNB1,MYOT,RPS6KA5,RHOA,ABL1,PRKCQ,ITGB1,APBB2,CNTN6,NKX6-1,GAB2,SHTN1,GAB1,EFNA1,S100B,FEZ1,ZEB2,LAMA2,PSEN1,DNM2,NEO1
GO:BP	presynaptic membrane organization	GO:0097090	0.019631	1.70706	12	465	5	17916	NLGN4Y,NLGN1,NRXN1,NLGN4X,PTEN
GO:BP	plasma membrane bounded cell projection morphogenesis	GO:0120039	0.0223944	1.64986	688	1359	84	17916	EVL,EPHA8,DCX,ARX,RBFOX2,EFNA4,LHX3,BMPR2,DAB1,GRB7,EPHA6,GFRA3,EGR2,EXT1,NLGN1,DOK5,CRABP2,FGF13,FBXO45,DRAXIN,PSPN,MINK1,LGI1,MYCBP2,CDK5R1,NRXN1,TRAK1,SHANK2,LZTS3,PTEN,CACNA1A,RIMS2,LGR6,TCTN1,LRRK2,DRD2,HPRT1,TTC8,TIAM1,MYO16,BDNF,DOK4,NDN,RNF165,BCL2,NUMBL,CHRNA3,EPHA5,WNT3,EPHA3,GPM6A,COBL,PLXNB1,KANK1,MYOT,RPS6KA5,RHOA,MAP4K4,ABL1,DDR1,PRKCQ,ITGB1,APBB2,CNTN6,NKX6-1,GAB2,SHTN1,GAB1,EFNA1,…
GO:BP	regulation of synaptic plasticity	GO:0048167	0.0237686	1.624	193	1058	28	17916	SCTR,PLK2,EGR2,SHISA6,NLGN1,SYP,PTGS2,SHANK2,PTEN,CPLX2,RIMS2,GRIA1,FGF14,DRD2,MEF2C,BDNF,LRRTM1,UNC13B,CALB2,GRIK2,SHISA9,TSHZ3,STX4,GIPC1,ABL1,KCNJ10,ABHD6,CD38
GO:BP	regulation of nervous system process	GO:0031644	0.025906	1.5866	144	973	22	17916	NOS3,VIP,EGR2,SHISA6,NLGN1,OPRD1,CACNG4,NRXN1,SHANK2,NLGN4X,PTEN,FGF12,RIMS2,LRRK2,UNC13B,CACNB3,SHISA9,HTR2C,NPY2R,COMT,ZNF488,MYRF
GO:BP	cell projection morphogenesis	GO:0048858	0.0264138	1.57817	691	1359	84	17916	EVL,EPHA8,DCX,ARX,RBFOX2,EFNA4,LHX3,BMPR2,DAB1,GRB7,EPHA6,GFRA3,EGR2,EXT1,NLGN1,DOK5,CRABP2,FGF13,FBXO45,DRAXIN,PSPN,MINK1,LGI1,MYCBP2,CDK5R1,NRXN1,TRAK1,SHANK2,LZTS3,PTEN,CACNA1A,RIMS2,LGR6,TCTN1,LRRK2,DRD2,HPRT1,TTC8,TIAM1,MYO16,BDNF,DOK4,NDN,RNF165,BCL2,NUMBL,CHRNA3,EPHA5,WNT3,EPHA3,GPM6A,COBL,PLXNB1,KANK1,MYOT,RPS6KA5,RHOA,MAP4K4,ABL1,DDR1,PRKCQ,ITGB1,APBB2,CNTN6,NKX6-1,GAB2,SHTN1,GAB1,EFNA1,…
GO:BP	neuron projection development	GO:0031175	0.0327583	1.48468	1019	1326	112	17916	EVL,PAK4,EPHA8,DCX,ARX,RBFOX2,FRY,EFNA4,LHX3,BMPR2,DAB1,GRB7,EPHA6,GFRA3,PLK2,EGR2,EXT1,NLGN1,DOK5,CRABP2,FGF13,FBXO45,PRKCI,DRAXIN,PSPN,MINK1,LGI1,MYCBP2,CDK5R1,NRXN1,TRAK1,NCS1,SHANK2,LZTS3,INPP5F,PTEN,CACNA1A,HDGFL3,RIMS2,CSMD3,PTPRG,SEZ6,LGR6,TCTN1,CAMK1,LRRK2,DRD2,HPRT1,TTC8,MEF2C,TIAM1,MYO16,NR2F1,BDNF,DOK4,PLPPR5,NDN,RNF165,JAK2,BCL2,NUMBL,CHRNA3,EPHA5,WNT3,EPHA3,DLG5,GPM6A,COBL,MICALL1,PL…
GO:BP	walking behavior	GO:0090659	0.0329023	1.48277	32	1357	11	17916	DAB1,CACNA1A,DRD2,HIPK2,AGTPBP1,KCNJ10,CHD7,ZIC1,CTNS,CNTN2,NPC1
GO:BP	postsynapse assembly	GO:0099068	0.0329896	1.48162	31	668	8	17916	NLGN4Y,NLGN1,NRXN1,SHANK2,NLGN4X,PTEN,LRFN4,LRRTM1
GO:BP	glial cell differentiation	GO:0010001	0.0359663	1.4441	230	1378	37	17916	HDAC10,TAL1,BMP2,DAB1,EGR2,PTEN,NR1D1,PHGDH,RHOA,HDAC11,NKX2-2,OLIG2,ZNF488,ABL1,DUSP10,KCNJ10,MYRF,DAAM2,LPAR1,NKX6-1,OLIG1,DLL1,CDK6,ABCA2,S100B,GSN,CD9,LAMA2,SOX8,PSEN1,OPALIN,NDRG1,SOX10,ARHGEF10,CNTN2,ERBB3,NKX6-2
GO:BP	cell morphogenesis involved in differentiation	GO:0000904	0.036104	1.44244	769	1324	89	17916	EVL,EPHA8,DCX,ST14,TAL1,ARX,RBFOX2,EFNA4,LHX3,YTHDF2,BMPR2,FZD7,DAB1,GRB7,EPHA6,GFRA3,EGR2,EXT1,NLGN1,DOK5,CRABP2,FGF13,FBXO45,DRAXIN,PSPN,MINK1,LGI1,MYCBP2,CDK5R1,NRXN1,TRAK1,SHANK2,LZTS3,PTEN,CACNA1A,LGR6,TCTN1,LRRK2,DRD2,HPRT1,TTC8,MEF2C,TIAM1,BDNF,DOK4,NDN,RNF165,BCL2,NUMBL,CHRNA3,EPHA5,WNT3,EPHA3,MET,COBL,PLXNB1,KANK1,MYOT,RPS6KA5,RHOA,ABL1,FLNB,HEG1,PRKCQ,ITGB1,APBB2,CNTN6,NKX6-1,GAB2,SHTN1…
GO:BP	neuron development	GO:0048666	0.042513	1.37148	1149	1326	123	17916	HAND2,EVL,PAK4,EPHA8,DCX,ARX,RBFOX2,FRY,EFNA4,LHX3,CTF1,BMPR2,DAB1,GRB7,EPHA6,GFRA3,PLK2,EGR2,EXT1,INSM1,NLGN1,DOK5,CRABP2,FGF13,DIO3,FBXO45,PRKCI,DRAXIN,PSPN,MINK1,LGI1,MYCBP2,CDK5R1,NRXN1,TRAK1,NCS1,SHANK2,LZTS3,INPP5F,PTEN,CACNA1A,HDGFL3,RIMS2,CSMD3,PTPRG,SEZ6,LGR6,TCTN1,CAMK1,LRRK2,DRD2,HPRT1,TTC8,MEF2C,TIAM1,MYO16,NR2F1,BDNF,DOK4,PLPPR5,NDN,NEUROD1,RNF165,JAK2,BCL2,NUMBL,CHRNA3,EPHA5,YWHAZ,W…
GO:BP	cell morphogenesis	GO:0000902	0.0447682	1.34903	1068	1344	117	17916	EVL,EPHA8,DCX,ST14,TAL1,ARX,RBFOX2,FRY,EFNA4,LHX3,SCFD1,YTHDF2,BMPR2,FZD7,DAB1,GRB7,EPHA6,GFRA3,EGR2,EXT1,NLGN1,DOK5,CRABP2,FGF13,FBXO45,DRAXIN,PSPN,MINK1,LGI1,MYCBP2,CDK5R1,NRXN1,TRAK1,CAP2,SHANK2,LZTS3,PTEN,CACNA1A,RIMS2,LGR6,TCTN1,LRRK2,DRD2,HPRT1,TTC8,MEF2C,TIAM1,MYO16,BDNF,DOK4,NDN,RNF165,DIAPH1,BCL2,NUMBL,CHRNA3,EPHA5,WNT3,PALMD,EPHA3,GPM6A,MET,COBL,PLXNB1,RDX,SYNE3,KANK1,MYOT,RPS6KA5,ATP10…
GO:BP	axon guidance	GO:0007411	0.0451188	1.34564	284	819	30	17916	EVL,EPHA8,ARX,EFNA4,LHX3,BMPR2,DAB1,GRB7,EPHA6,GFRA3,EGR2,EXT1,DOK5,DRAXIN,PSPN,LGI1,MYCBP2,CDK5R1,NRXN1,LGR6,TTC8,BDNF,DOK4,RNF165,EPHA5,WNT3,EPHA3,PLXNB1,MYOT,RPS6KA5
GO:BP	neuron projection morphogenesis	GO:0048812	0.0463924	1.33355	674	1287	78	17916	EVL,EPHA8,DCX,ARX,RBFOX2,EFNA4,LHX3,BMPR2,DAB1,GRB7,EPHA6,GFRA3,EGR2,EXT1,NLGN1,DOK5,CRABP2,FGF13,FBXO45,DRAXIN,PSPN,MINK1,LGI1,MYCBP2,CDK5R1,NRXN1,TRAK1,SHANK2,LZTS3,PTEN,CACNA1A,RIMS2,LGR6,TCTN1,LRRK2,DRD2,HPRT1,TTC8,TIAM1,MYO16,BDNF,DOK4,NDN,RNF165,BCL2,NUMBL,CHRNA3,EPHA5,WNT3,EPHA3,GPM6A,COBL,PLXNB1,MYOT,RPS6KA5,RHOA,MAP4K4,ABL1,DDR1,PRKCQ,ITGB1,APBB2,CNTN6,NKX6-1,GAB2,SHTN1,GAB1,EFNA1,S100B,…

## Sheet: Downweighted_Interhemispheric
Downweighted Interhemispheric Genes
source	term_name	term_id	adjusted_p_value	negative_log10_of_adjusted_p_value	term_size	query_size	intersection_size	effective_domain_size	intersections
GO:BP	smoothened signaling pathway	GO:0007224	0.0188752	1.72411	146	734	19	17916	MAP3K10,TCTN2,DLG5,KIAA0586,WDR19,CENPJ,TTC21B,HIPK1,IQUB,STK36,RORA,TUBD1,TEDC2,RFX8,TRAF3IP1,BBS7,IFT20,C2CD3,GPR161

## Sheet: Upweighted_Interhemispheric
Upweighted Interhemispheric Genes
source	term_name	term_id	adjusted_p_value	negative_log10_of_adjusted_p_value	term_size	query_size	intersection_size	effective_domain_size	intersections
GO:BP	organic hydroxy compound metabolic process	GO:1901615	1.87206e-07	6.72768	557	239	30	17916	AKR1C1,DHCR24,AKR1C3,AKR1C4,CACNA1H,FDPS,SC5D,CYB5R3,EPAS1,MOXD1,ACAA2,LDHD,FDFT1,AKR7A2,LDHC,TG,IDI1,DHCR7,ALDH2,PLCH1,INPP5K,GPD1,PCBD1,DIO2,GDE1,IDH2,CYB5R1,SQLE,RBP1,LDHA
GO:BP	alcohol metabolic process	GO:0006066	1.67306e-06	5.77649	377	192	21	17916	AKR1C1,DHCR24,AKR1C3,AKR1C4,CACNA1H,FDPS,SC5D,CYB5R3,MOXD1,ACAA2,FDFT1,AKR7A2,IDI1,DHCR7,ALDH2,PLCH1,INPP5K,GPD1,PCBD1,GDE1,IDH2
GO:BP	tertiary alcohol metabolic process	GO:1902644	9.8392e-06	5.00704	20	19	4	17916	AKR1C1,AKR1C3,AKR1C4,CACNA1H
GO:BP	organic hydroxy compound biosynthetic process	GO:1901617	3.13832e-05	4.5033	268	134	14	17916	DHCR24,AKR1C3,AKR1C4,CACNA1H,FDPS,SC5D,CYB5R3,MOXD1,ACAA2,FDFT1,LDHC,IDI1,DHCR7,PLCH1
GO:BP	cholesterol biosynthetic process	GO:0006695	7.49823e-05	4.12504	71	125	8	17916	DHCR24,FDPS,SC5D,CYB5R3,ACAA2,FDFT1,IDI1,DHCR7
GO:BP	oxidation-reduction process	GO:0055114	8.23461e-05	4.08436	1025	359	48	17916	AKR1C1,ECHS1,DHCR24,AKR1C3,AKR1C4,SC5D,SH3BGRL3,CYB5R3,MOXD1,ACAA2,LDHD,ME1,AKR7A2,MGST1,LDHC,DHRSX,UQCRFS1,ALDH9A1,DHCR7,ALDH2,FTH1,INPP5K,GYG1,GPD1,ETFB,PCBD1,DIO2,IDH2,CYB5R1,SQLE,ME2,GBE1,LDHA,ENOX1,HADHB,SOD3,SQOR,DHRS3,ACAT2,PGM1,HSD11B1L,AKR7A3,CYBA,PRDX4,SCD5,FTHL17,PRDX6,PDHB
GO:BP	daunorubicin metabolic process	GO:0044597	9.0371e-05	4.04397	9	15	3	17916	AKR1C1,AKR1C3,AKR1C4
GO:BP	doxorubicin metabolic process	GO:0044598	9.0371e-05	4.04397	9	15	3	17916	AKR1C1,AKR1C3,AKR1C4
GO:BP	polyketide metabolic process	GO:0030638	9.0371e-05	4.04397	9	15	3	17916	AKR1C1,AKR1C3,AKR1C4
GO:BP	secondary alcohol biosynthetic process	GO:1902653	0.000104384	3.98137	74	125	8	17916	DHCR24,FDPS,SC5D,CYB5R3,ACAA2,FDFT1,IDI1,DHCR7
GO:BP	sterol biosynthetic process	GO:0016126	0.000114078	3.9428	80	283	11	17916	DHCR24,FDPS,SC5D,CYB5R3,ACAA2,FDFT1,IDI1,DHCR7,CYB5R1,SQLE,ACAT2
GO:BP	aminoglycoside antibiotic metabolic process	GO:0030647	0.000129037	3.88929	10	15	3	17916	AKR1C1,AKR1C3,AKR1C4
GO:BP	alcohol biosynthetic process	GO:0046165	0.000165604	3.78093	173	134	11	17916	DHCR24,CACNA1H,FDPS,SC5D,CYB5R3,MOXD1,ACAA2,FDFT1,IDI1,DHCR7,PLCH1
GO:BP	C21-steroid hormone metabolic process	GO:0008207	0.000183122	3.73726	40	19	4	17916	AKR1C1,AKR1C3,AKR1C4,CACNA1H
GO:BP	steroid biosynthetic process	GO:0006694	0.000336755	3.47269	199	125	11	17916	DHCR24,AKR1C3,AKR1C4,CACNA1H,FDPS,SC5D,CYB5R3,ACAA2,FDFT1,IDI1,DHCR7
GO:BP	progesterone metabolic process	GO:0042448	0.000728639	3.13749	17	15	3	17916	AKR1C1,AKR1C3,AKR1C4
GO:BP	steroid metabolic process	GO:0008202	0.000777953	3.10905	332	26	7	17916	AKR1C1,DHCR24,AKR1C3,GAL,AKR1C4,CACNA1H,FDPS
GO:BP	glycoside metabolic process	GO:0016137	0.00103727	2.98411	19	15	3	17916	AKR1C1,AKR1C3,AKR1C4
GO:BP	intracellular sequestering of iron ion	GO:0006880	0.00158404	2.80024	5	349	4	17916	FTH1,SRI,FTL,FTHL17
GO:BP	primary alcohol metabolic process	GO:0034308	0.00204115	2.69013	90	334	11	17916	AKR1C1,AKR1C3,AKR1C4,CACNA1H,AKR7A2,ALDH2,GPD1,GDE1,RBP1,DHRS3,RBP4
GO:BP	sequestering of iron ion	GO:0097577	0.00467893	2.32985	6	349	4	17916	FTH1,SRI,FTL,FTHL17
GO:BP	quinone metabolic process	GO:1901661	0.00635747	2.19672	34	15	3	17916	AKR1C1,AKR1C3,AKR1C4
GO:BP	hormone metabolic process	GO:0042445	0.00640559	2.19344	222	19	5	17916	AKR1C1,AKR1C3,GAL,AKR1C4,CACNA1H
GO:BP	small molecule metabolic process	GO:0044281	0.00656066	2.18305	1996	754	125	17916	AKR1C1,ECHS1,DHCR24,AKR1C3,PNPLA3,AKR1C4,CACNA1H,FDPS,CHST15,SC5D,MPI,DDAH1,CYB5R3,MOXD1,ACAA2,LDHD,ME1,FDFT1,AKR7A2,LDHC,IDI1,DHCR7,ALDH2,ATP5PB,PLCH1,INPP5K,DBI,ACOT13,GPD1,ETFB,BHMT2,PCBD1,KYNU,CHST7,NUDT14,GDE1,IDH2,G6PC3,ATP5ME,SQLE,ME2,RBP1,ADTRP,LDHA,FABP5,TMSB4X,HADHB,DHRS3,ACAT2,CTH,PGM1,RGN,RBP4,SCD5,PDHB,PEMT,SLC7A11,GUK1,HACD1,GBA,REXO2,PRUNE2,SEM1,AGMAT,CYP51A1,CHST9,SMPD1,GATM,PLPP3…
GO:BP	prostanoid metabolic process	GO:0006692	0.0160304	1.79506	46	15	3	17916	AKR1C1,AKR1C3,AKR1C4
GO:BP	prostaglandin metabolic process	GO:0006693	0.0160304	1.79506	46	15	3	17916	AKR1C1,AKR1C3,AKR1C4
GO:BP	cellular hormone metabolic process	GO:0034754	0.0220862	1.65588	131	19	4	17916	AKR1C1,AKR1C3,AKR1C4,CACNA1H
GO:BP	cholesterol metabolic process	GO:0008203	0.0234174	1.63046	150	125	8	17916	DHCR24,FDPS,SC5D,CYB5R3,ACAA2,FDFT1,IDI1,DHCR7
GO:BP	fatty acid metabolic process	GO:0006631	0.0251966	1.59866	384	15	5	17916	AKR1C1,ECHS1,AKR1C3,PNPLA3,AKR1C4
GO:BP	lipid metabolic process	GO:0006629	0.0355889	1.44868	1422	26	10	17916	AKR1C1,ECHS1,DHCR24,AKR1C3,GAL,PNPLA3,AKR1C4,CACNA1H,BCL11B,FDPS
GO:BP	secondary metabolic process	GO:0019748	0.0358835	1.4451	60	15	3	17916	AKR1C1,AKR1C3,AKR1C4
GO:BP	regulation of cholesterol biosynthetic process	GO:0045540	0.0377976	1.42254	46	125	5	17916	FDPS,SC5D,FDFT1,IDI1,DHCR7
GO:BP	regulation of sterol biosynthetic process	GO:0106118	0.0377976	1.42254	46	125	5	17916	FDPS,SC5D,FDFT1,IDI1,DHCR7
GO:BP	secondary alcohol metabolic process	GO:1902652	0.041012	1.38709	162	125	8	17916	DHCR24,FDPS,SC5D,CYB5R3,ACAA2,FDFT1,IDI1,DHCR7
GO:BP	response to pain	GO:0048265	0.0456282	1.34077	31	196	5	17916	PIRT,THBS4,GJA4,TAC1,PRKCG
GO:BP	retinal metabolic process	GO:0042574	0.0462493	1.33489	14	9	2	17916	AKR1C1,AKR1C3
